# Supplementary material for: Treatment, Persistent Symptoms, and Depression in People Infected with COVID-19 in Bangladesh
Source: Int J Environ Res Public Health. 2021 Feb 5;18(4):1453. doi: 10.3390/ijerph18041453 (PMC7914967; doi:10.3390/ijerph18041453)
Supplement: Supplementary file 1 [file ijerph-18-01453-s001.zip]

Archive with 2 entries (2 files):
- ijerph-1068083-supplementary.docx
- ijerph-1068083.xlsx
