# Supplementary material for: Treatment, Persistent Symptoms, and Depression in People Infected with COVID-19 in Bangladesh
Source: Int J Environ Res Public Health. 2021 Feb 5;18(4):1453. doi: 10.3390/ijerph18041453 (PMC7914967; doi:10.3390/ijerph18041453)
Supplement: Supplementary file 1 [file ijerph-18-01453-s001.zip › ijerph-1068083.xlsx]

## Sheet: Raw_Data_Persistent_Symptoms
ID no	Age	Sex	Marital status	Family type	Socioeconomic status (SES)	Health status	BMI	Sleep disturbance	Smoking habits	Physical exercise	Diabetes	Hypertension	Heart disease	Cancer	Kidney problems	Asthma/ respiratory problems	Fear of re-infection	Hozpitalization	Self-medication	Persistent symptoms	Depression	PHQ9_1	PHQ9_2	PHQ9_3	PHQ9_4	PHQ9_5	PHQ9_6	PHQ9_7	PHQ9_8	PHQ9_9	Cough	Fever	Diarrhea	Dyspnea	Sore throat	Chest pain	Myalgia	Headache	Sputum production	Lack of appetite	Fatigue	Cough_A	Fever_A	Diarrhea_A	Dyspnea_A	Sorethroat_A	Chestpain_A	Myalgia_A	Headache_A
1	Young adults	Male	Unmarried	Nuclear	Lower	Good	Normal/lean	Yes	No	Yes	No	No	No	No	No	No	No	No	No	Yes	Negative	0	1	1	1	1	0	0	0	0	No	Yes	No	No	Yes	Yes	Yes	Yes	Yes	No	No	Yes	Yes	Yes	No	No	No	No	Yes
2	Young adults	Male	Unmarried	Nuclear	Middle	Poor	Overweight/ obese	Yes	No	Yes	No	No	No	No	No	No	No	No	No	No	Positive	1	2	0	3	3	2	1	2	0	No	No	No	No	No	No	No	No	No	No	No	No	No	No	No	No	No	No	No
3	Young adults	Male	Unmarried	Nuclear	Upper	Good	Normal/lean	No	No	No	No	No	No	No	No	No	No	No	No	Yes	Negative	0	0	0	0	0	0	0	0	0	No	No	No	No	No	No	No	No	No	Yes	No	No	No	No	No	No	Yes	No	No
4	Young adults	Female	Unmarried	Nuclear	Middle	Good	Normal/lean	No	No	No	No	No	No	No	No	No	No	Yes	No	No	Positive	3	3	2	2	0	0	3	0	0	Yes	Yes	No	Yes	Yes	Yes	Yes	Yes	No	Yes	Yes	No	No	No	No	No	No	No	No
5	Young adults	Female	Unmarried	Nuclear	Upper	Poor	Normal/lean	No	No	No	No	No	No	No	No	Yes	No	No	Yes	No	Negative	0	0	0	1	0	1	0	0	0	Yes	Yes	No	Yes	Yes	No	No	Yes	Yes	No	Yes	No	No	No	No	No	No	No	No
6	Young adults	Female	Unmarried	Nuclear	Upper	Poor	Overweight/ obese	No	No	Yes	No	No	No	No	No	No	Yes	Yes	No	No	Negative	0	0	0	0	0	0	0	0	0	Yes	Yes	No	No	No	Yes	Yes	Yes	No	Yes	Yes	No	No	No	No	No	No	No	No
7	Young adults	Female	Unmarried	Nuclear	Middle	Good	Normal/lean	No	No	Yes	No	No	No	No	No	No	Yes	No	No	Yes	Negative	1	0	1	1	0	0	2	0	0	No	Yes	Yes	Yes	Yes	No	Yes	Yes	No	Yes	Yes	No	No	No	No	Yes	No	No	Yes
8	Young adults	Male	Unmarried	Nuclear	Upper	Good	Overweight/ obese	No	No	No	No	No	No	No	No	Yes	No	No	No	No	Negative	0	1	0	1	0	0	1	0	0	No	No	No	No	Yes	No	No	No	No	No	No	No	No	No	No	No	No	No	No
9	Young adults	Female	Unmarried	Nuclear	Upper	Poor	Overweight/ obese	Yes	No	No	No	No	No	No	No	No	No	No	No	No	Negative	1	1	0	1	1	0	1	0	0	Yes	Yes	No	No	Yes	No	No	Yes	No	Yes	Yes	No	No	No	No	No	No	No	No
10	Older adults	Male	Married	Nuclear	Upper	Poor	Normal/lean	Yes	No	No	No	No	No	No	No	No	No	Yes	No	No	Positive	3	3	3	3	3	0	1	1	0	Yes	Yes	No	Yes	Yes	Yes	Yes	Yes	Yes	Yes	Yes	No	No	No	No	No	No	No	No
11	Young adults	Male	Married	Join	Upper	Poor	Overweight/ obese	Yes	No	Yes	No	Yes	No	No	No	No	Yes	Yes	No	Yes	Negative	1	1	1	1	1	1	1	1	1	Yes	Yes	No	Yes	Yes	Yes	No	Yes	Yes	No	Yes	Yes	Yes	No	Yes	Yes	Yes	No	Yes
12	Young adults	Male	Married	Nuclear	Upper	Poor	Normal/lean	Yes	No	No	No	No	No	No	No	No	Yes	No	No	Yes	Positive	3	2	2	3	1	1	2	2	0	No	Yes	No	No	Yes	Yes	Yes	Yes	No	No	Yes	No	No	No	No	No	No	Yes	Yes
13	Older adults	Female	Married	Nuclear	Upper	Good	Overweight/ obese	No	No	No	Yes	No	No	No	No	No	No	No	Yes	No	Negative	0	0	0	0	0	0	0	0	0	Yes	Yes	Yes	Yes	Yes	No	Yes	Yes	Yes	Yes	Yes	No	No	No	No	No	No	No	No
14	Young adults	Female	Unmarried	Nuclear	Upper	Poor	Normal/lean	Yes	No	No	No	No	No	No	No	No	Yes	No	Yes	No	Positive	1	1	1	3	3	2	2	0	1	Yes	Yes	Yes	Yes	Yes	No	No	Yes	No	Yes	Yes	No	No	No	No	No	No	No	No
15	Young adults	Female	Unmarried	Nuclear	Upper	Poor	Normal/lean	No	No	Yes	No	No	No	No	No	No	Yes	No	No	No	Positive	1	1	3	2	2	2	1	0	0	No	Yes	No	Yes	Yes	No	Yes	Yes	No	No	Yes	No	No	No	No	No	No	No	No
16	Older adults	Female	Married	Nuclear	Upper	Poor	Overweight/ obese	No	No	No	Yes	Yes	No	No	No	Yes	No	No	No	No	Positive	1	3	1	2	1	1	0	2	0	No	Yes	Yes	No	Yes	No	No	No	No	Yes	Yes	No	No	No	No	No	No	No	No
17	Young adults	Male	Unmarried	Join	Middle	Good	Normal/lean	Yes	No	No	No	No	No	No	No	No	Yes	No	No	Yes	Negative	1	2	3	1	0	0	2	0	0	Yes	Yes	No	Yes	No	No	Yes	Yes	Yes	Yes	Yes	Yes	No	No	No	No	Yes	No	Yes
18	Young adults	Male	Unmarried	Nuclear	Middle	Poor	Normal/lean	No	No	Yes	No	No	No	No	No	No	No	No	No	No	Negative	0	1	2	0	0	0	0	0	0	No	No	No	No	No	No	No	No	No	No	No	No	No	No	No	No	No	No	No
19	Older adults	Male	Married	Nuclear	Upper	Poor	Normal/lean	No	No	Yes	No	No	No	No	No	No	No	Yes	No	No	Positive	2	1	0	3	3	0	0	3	0	Yes	Yes	No	No	Yes	No	No	Yes	No	Yes	Yes	No	No	No	No	No	No	No	No
20	Young adults	Male	Unmarried	Nuclear	Upper	Good	Overweight/ obese	Yes	Yes	No	No	No	No	No	No	No	No	No	No	No	Positive	1	0	3	2	0	2	3	0	0	Yes	Yes	No	No	Yes	No	Yes	Yes	Yes	No	Yes	No	No	No	No	No	No	No	No
21	Young adults	Male	Unmarried	Nuclear	Middle	Good	Normal/lean	No	Yes	No	No	No	No	No	No	No	No	No	No	No	Negative	0	2	0	0	0	0	0	0	0	No	Yes	Yes	No	Yes	No	Yes	Yes	Yes	Yes	No	No	No	No	No	No	No	No	No
22	Young adults	Male	Unmarried	Nuclear	Upper	Good	Overweight/ obese	Yes	Yes	No	No	No	Yes	No	No	Yes	No	No	No	No	Negative	0	0	0	0	0	0	0	0	0	Yes	Yes	No	Yes	Yes	No	Yes	No	No	Yes	No	No	No	No	No	No	No	No	No
23	Young adults	Male	Unmarried	Nuclear	Upper	Good	Under weight	Yes	No	No	No	No	No	No	No	No	Yes	No	Yes	No	Negative	0	0	1	0	1	0	0	0	0	Yes	Yes	No	No	Yes	No	No	Yes	No	No	Yes	No	No	No	No	No	No	No	No
24	Young adults	Male	Unmarried	Join	Middle	Good	Normal/lean	No	No	Yes	No	No	No	No	No	No	No	No	No	No	Negative	0	0	0	0	0	0	0	0	0	No	No	No	No	No	No	No	No	No	No	No	No	No	No	No	No	No	No	No
25	Young adults	Female	Unmarried	Nuclear	Upper	Good	Normal/lean	No	No	No	No	No	No	No	No	No	Yes	No	Yes	No	Negative	0	0	1	0	1	1	0	0	0	Yes	Yes	No	No	Yes	No	Yes	Yes	No	Yes	No	No	No	No	No	No	No	No	No
26	Young adults	Male	Unmarried	Nuclear	Middle	Good	Overweight/ obese	No	Yes	No	No	No	No	No	No	No	Yes	No	Yes	No	Positive	3	0	3	3	3	0	3	0	0	Yes	No	No	Yes	Yes	No	Yes	Yes	No	No	Yes	No	No	No	No	No	No	No	No
27	Young adults	Female	Unmarried	Nuclear	Upper	Good	Overweight/ obese	Yes	No	No	No	No	No	No	No	No	Yes	No	No	No	Negative	0	0	0	0	0	0	0	0	0	Yes	Yes	No	Yes	Yes	No	No	Yes	Yes	Yes	Yes	No	No	No	No	No	No	No	No
28	Older adults	Male	Married	Nuclear	Middle	Poor	Overweight/ obese	No	No	No	No	No	No	No	No	No	Yes	No	No	No	Negative	1	1	1	3	1	1	1	0	0	Yes	Yes	No	Yes	Yes	Yes	No	No	Yes	Yes	Yes	No	No	No	No	No	No	No	No
29	Young adults	Male	Unmarried	Nuclear	Lower	Good	Normal/lean	No	Yes	No	No	No	No	No	Yes	No	Yes	No	No	No	Negative	1	1	1	1	1	0	2	0	0	Yes	Yes	No	No	No	No	No	No	No	No	No	No	No	No	No	No	No	No	No
30	Older adults	Female	Divorced/widowed	Nuclear	Lower	Poor	Overweight/ obese	No	No	No	No	No	No	No	No	No	Yes	Yes	No	No	Negative	1	1	1	1	1	1	1	0	0	Yes	Yes	No	No	No	No	No	No	No	No	No	No	No	No	No	No	No	No	No
31	Young adults	Male	Unmarried	Nuclear	Lower	Poor	Normal/lean	No	Yes	No	No	No	No	No	No	No	Yes	No	No	No	Positive	1	1	2	2	3	1	2	2	1	No	No	No	No	No	No	No	No	No	No	No	No	No	No	No	No	No	No	No
32	Older adults	Female	Married	Nuclear	Middle	Good	Normal/lean	Yes	No	No	No	No	No	No	No	No	No	No	No	No	Negative	1	0	0	1	0	0	0	1	0	Yes	Yes	No	No	Yes	No	Yes	Yes	Yes	Yes	Yes	No	No	No	No	No	No	No	No
33	Young adults	Female	Unmarried	Nuclear	Upper	Good	Normal/lean	No	No	Yes	No	No	No	No	No	No	Yes	No	No	No	Negative	1	1	1	1	1	1	1	1	1	Yes	Yes	No	No	Yes	No	Yes	Yes	No	Yes	Yes	No	No	No	No	No	No	No	No
34	Young adults	Female	Married	Nuclear	Middle	Good	Overweight/ obese	No	No	No	No	No	No	No	No	No	Yes	No	No	No	Negative	0	0	0	0	1	0	1	0	0	No	No	No	No	No	No	No	No	No	No	No	No	No	No	No	No	No	No	No
35	Young adults	Female	Married	Nuclear	Middle	Good	Overweight/ obese	No	No	No	No	No	No	No	No	No	Yes	No	No	No	Negative	0	0	0	0	0	0	0	0	0	Yes	Yes	No	Yes	Yes	Yes	No	No	No	Yes	Yes	No	No	No	No	No	No	No	No
36	Young adults	Male	Unmarried	Join	Middle	Poor	Overweight/ obese	No	No	No	No	No	No	No	No	No	No	No	Yes	No	Positive	3	3	0	3	0	0	3	0	0	Yes	Yes	No	Yes	No	No	Yes	Yes	Yes	Yes	Yes	No	No	No	No	No	No	No	No
37	Young adults	Female	Unmarried	Nuclear	Middle	Poor	Overweight/ obese	No	No	No	No	No	No	No	No	No	No	No	No	No	Negative	1	1	0	0	0	1	1	0	0	No	No	No	No	No	No	No	No	No	No	No	No	No	No	No	No	No	No	No
38	Young adults	Female	Unmarried	Nuclear	Upper	Good	Normal/lean	Yes	No	Yes	No	No	No	No	No	No	Yes	No	No	No	Negative	1	1	2	1	0	0	0	0	0	No	No	Yes	No	No	No	No	No	No	Yes	Yes	No	No	No	No	No	No	No	No
39	Older adults	Male	Married	Nuclear	Lower	Good	Normal/lean	No	No	No	No	No	No	No	No	Yes	No	Yes	No	No	Positive	3	2	1	3	3	0	1	1	0	Yes	Yes	No	No	No	No	Yes	Yes	Yes	Yes	Yes	No	No	No	No	No	No	No	No
40	Older adults	Female	Married	Nuclear	Lower	Good	Overweight/ obese	No	No	Yes	Yes	Yes	Yes	No	No	No	Yes	No	No	Yes	Negative	0	0	0	0	1	0	0	0	0	Yes	Yes	No	Yes	Yes	Yes	No	Yes	Yes	Yes	Yes	Yes	No	No	No	Yes	Yes	No	No
41	Older adults	Female	Married	Nuclear	Middle	Poor	Overweight/ obese	Yes	No	No	Yes	Yes	Yes	No	No	Yes	Yes	No	Yes	No	Negative	3	2	3	1	0	0	0	0	0	No	Yes	No	Yes	No	No	No	Yes	No	Yes	Yes	No	No	No	No	No	No	No	No
42	Young adults	Female	Unmarried	Nuclear	Middle	Poor	Normal/lean	No	No	Yes	No	No	No	No	No	No	Yes	No	No	Yes	Positive	3	3	2	2	0	1	2	0	0	Yes	Yes	Yes	Yes	Yes	No	No	Yes	No	Yes	No	Yes	Yes	No	No	Yes	No	No	No
43	Young adults	Female	Unmarried	Nuclear	Upper	Good	Normal/lean	No	No	Yes	No	No	No	No	No	No	Yes	No	No	No	Negative	1	1	1	0	1	0	1	0	0	Yes	Yes	No	No	Yes	No	Yes	Yes	Yes	Yes	Yes	No	No	No	No	No	No	No	No
44	Young adults	Male	Unmarried	Join	Lower	Good	Overweight/ obese	No	No	No	No	No	No	No	No	No	Yes	No	Yes	No	Negative	1	1	1	0	0	0	0	0	0	Yes	Yes	No	Yes	Yes	Yes	Yes	Yes	Yes	No	No	No	No	No	No	No	No	No	No
45	Young adults	Female	Unmarried	Nuclear	Middle	Poor	Normal/lean	No	No	No	No	No	No	No	No	No	Yes	No	No	No	Positive	1	1	1	1	1	2	2	2	0	No	No	No	No	Yes	No	No	Yes	No	No	Yes	No	No	No	No	No	No	No	No
46	Young adults	Male	Unmarried	Nuclear	Upper	Good	Under weight	Yes	No	No	No	No	No	No	No	No	No	No	No	No	Negative	1	1	0	0	0	1	1	0	1	No	No	No	No	No	No	No	No	No	No	No	No	No	No	No	No	No	No	No
47	Young adults	Male	Unmarried	Nuclear	Upper	Good	Normal/lean	No	No	No	No	No	No	No	No	No	No	No	Yes	No	Negative	0	1	0	0	1	1	0	0	1	Yes	Yes	No	No	No	No	No	Yes	No	Yes	No	No	No	No	No	No	No	No	No
48	Older adults	Male	Married	Nuclear	Middle	Poor	Normal/lean	Yes	No	No	No	No	No	No	No	No	No	Yes	No	No	Negative	0	0	1	1	0	0	0	0	0	Yes	No	No	No	Yes	No	No	Yes	Yes	No	No	No	No	No	No	No	No	No	No
49	Young adults	Female	Unmarried	Join	Upper	Poor	Normal/lean	Yes	No	No	No	No	No	No	No	No	No	No	No	No	Negative	1	1	1	1	1	1	1	1	1	Yes	Yes	No	No	No	Yes	No	No	Yes	Yes	Yes	No	No	No	No	No	No	No	No
50	Young adults	Female	Married	Nuclear	Lower	Poor	Normal/lean	Yes	No	No	No	No	No	No	No	Yes	Yes	Yes	No	No	Positive	1	1	2	2	1	2	1	1	2	Yes	Yes	Yes	Yes	No	No	No	Yes	Yes	Yes	Yes	No	No	No	No	No	No	No	No
51	Young adults	Male	Unmarried	Nuclear	Upper	Good	Normal/lean	No	No	Yes	No	No	No	No	No	No	No	No	No	No	Negative	2	1	1	0	0	1	2	0	0	No	No	No	No	No	No	No	No	No	No	No	No	No	No	No	No	No	No	No
52	Young adults	Male	Unmarried	Join	Lower	Poor	Normal/lean	No	No	Yes	No	No	No	No	No	Yes	Yes	No	No	No	Positive	2	2	2	2	1	2	2	2	2	Yes	Yes	Yes	Yes	Yes	No	Yes	Yes	No	Yes	Yes	No	No	No	No	No	No	No	No
53	Young adults	Female	Unmarried	Nuclear	Middle	Good	Normal/lean	No	No	No	No	No	No	No	No	No	Yes	Yes	No	Yes	Positive	1	1	2	1	2	2	1	1	1	Yes	Yes	Yes	Yes	Yes	No	No	No	No	No	Yes	Yes	Yes	Yes	No	Yes	Yes	Yes	No
54	Young adults	Male	Unmarried	Join	Middle	Poor	Overweight/ obese	No	No	No	Yes	No	No	Yes	Yes	Yes	Yes	Yes	No	Yes	Positive	1	2	1	1	1	1	1	2	1	Yes	Yes	Yes	Yes	No	No	Yes	Yes	Yes	Yes	Yes	Yes	Yes	Yes	Yes	No	No	No	No
55	Older adults	Male	Married	Nuclear	Upper	Good	Overweight/ obese	No	No	Yes	No	No	No	No	No	No	No	No	No	No	Negative	1	1	0	1	0	0	1	0	0	Yes	Yes	No	No	No	No	Yes	Yes	Yes	Yes	Yes	No	No	No	No	No	No	No	No
56	Older adults	Male	Married	Nuclear	Upper	Good	Overweight/ obese	Yes	No	Yes	No	Yes	No	No	No	No	No	No	No	No	Negative	0	0	0	0	0	0	0	0	0	Yes	Yes	No	No	No	No	Yes	No	Yes	Yes	Yes	No	No	No	No	No	No	No	No
57	Young adults	Female	Unmarried	Nuclear	Lower	Good	Normal/lean	Yes	No	Yes	No	No	No	No	No	No	Yes	No	No	No	Negative	0	0	0	0	0	0	0	0	0	Yes	Yes	No	Yes	Yes	No	Yes	Yes	No	Yes	Yes	No	No	No	No	No	No	No	No
58	Young adults	Female	Unmarried	Nuclear	Middle	Good	Normal/lean	Yes	No	No	No	No	No	No	No	No	No	No	Yes	No	Positive	1	3	0	3	0	3	3	0	0	No	Yes	No	No	No	No	Yes	Yes	No	Yes	Yes	No	No	No	No	No	No	No	No
59	Young adults	Female	Unmarried	Nuclear	Middle	Good	Overweight/ obese	Yes	No	No	No	No	No	No	No	No	No	No	No	No	Negative	0	0	0	0	0	0	0	0	0	No	No	No	No	No	No	No	No	No	No	No	No	No	No	No	No	No	No	No
60	Young adults	Male	Unmarried	Nuclear	Middle	Poor	Overweight/ obese	No	Yes	No	No	No	No	No	No	No	Yes	No	No	No	Negative	0	0	1	0	0	0	3	0	0	Yes	Yes	No	No	No	No	No	Yes	No	No	No	No	No	No	No	No	No	No	No
61	Older adults	Male	Married	Nuclear	Upper	Good	Overweight/ obese	Yes	No	Yes	No	Yes	No	No	No	No	Yes	No	No	No	Negative	0	0	0	0	1	0	0	0	0	No	Yes	Yes	Yes	Yes	No	Yes	Yes	No	Yes	Yes	No	No	No	No	No	No	No	No
62	Young adults	Female	Married	Join	Middle	Poor	Normal/lean	Yes	No	No	No	Yes	No	No	No	No	Yes	No	No	No	Positive	3	1	1	1	1	3	1	1	0	No	No	No	No	No	No	No	No	No	No	No	No	No	No	No	No	No	No	No
63	Young adults	Male	Unmarried	Nuclear	Middle	Good	Normal/lean	No	No	No	No	No	No	No	No	No	Yes	No	No	No	Positive	2	2	1	3	1	1	3	1	0	Yes	Yes	Yes	Yes	No	Yes	Yes	Yes	No	Yes	Yes	No	No	No	No	No	No	No	No
64	Young adults	Male	Unmarried	Nuclear	Middle	Poor	Normal/lean	Yes	No	Yes	No	No	No	No	No	No	Yes	No	No	No	Negative	0	0	0	0	0	0	0	0	0	No	No	No	No	No	No	No	No	No	No	No	No	No	No	No	No	No	No	No
65	Young adults	Female	Unmarried	Join	Upper	Good	Normal/lean	No	No	Yes	No	No	No	No	No	No	No	No	No	No	Negative	0	0	0	1	0	0	0	0	0	Yes	Yes	Yes	No	No	No	Yes	Yes	No	No	Yes	No	No	No	No	No	No	No	No
66	Older adults	Male	Married	Nuclear	Middle	Poor	Overweight/ obese	Yes	No	No	No	Yes	No	No	No	No	Yes	No	No	Yes	Positive	2	1	2	3	3	1	2	1	0	Yes	Yes	Yes	Yes	Yes	Yes	Yes	No	No	Yes	Yes	Yes	Yes	No	Yes	No	Yes	Yes	Yes
67	Young adults	Male	Unmarried	Nuclear	Middle	Poor	Normal/lean	No	No	No	No	Yes	Yes	No	No	Yes	Yes	No	Yes	Yes	Positive	3	3	3	3	1	3	3	0	3	Yes	No	No	Yes	No	No	No	No	No	No	No	No	No	No	Yes	No	No	No	No
68	Young adults	Male	Unmarried	Join	Lower	Good	Normal/lean	Yes	Yes	Yes	No	No	No	No	No	No	No	No	No	No	Negative	0	0	0	0	0	0	3	0	0	No	No	No	No	No	No	No	No	No	No	No	No	No	No	No	No	No	No	No
69	Older adults	Male	Married	Nuclear	Middle	Poor	Overweight/ obese	No	No	No	Yes	Yes	No	No	No	No	Yes	No	No	No	Negative	1	1	0	1	1	1	1	1	1	Yes	Yes	Yes	Yes	Yes	Yes	Yes	Yes	No	Yes	Yes	No	No	No	No	No	No	No	No
70	Older adults	Female	Divorced/widowed	Nuclear	Lower	Poor	Overweight/ obese	Yes	No	No	Yes	Yes	No	No	No	No	Yes	No	No	Yes	Negative	1	1	1	1	1	1	1	1	1	Yes	Yes	Yes	Yes	Yes	Yes	Yes	Yes	No	Yes	Yes	Yes	Yes	No	Yes	Yes	Yes	Yes	Yes
71	Young adults	Female	Unmarried	Join	Middle	Good	Under weight	Yes	No	No	No	No	No	No	No	No	No	No	No	Yes	Positive	3	3	3	3	3	3	3	3	3	Yes	Yes	No	Yes	Yes	Yes	Yes	Yes	Yes	Yes	Yes	Yes	No	No	No	Yes	Yes	Yes	No
72	Young adults	Male	Unmarried	Join	Lower	Good	Normal/lean	No	No	No	No	No	No	No	No	No	No	No	No	No	Negative	2	0	0	0	0	0	0	0	0	Yes	Yes	No	No	No	No	No	No	No	No	Yes	No	No	No	No	No	No	No	No
73	Young adults	Male	Unmarried	Nuclear	Lower	Poor	Normal/lean	No	No	Yes	No	No	No	No	No	No	No	No	No	No	Negative	0	0	0	0	0	0	0	0	0	No	No	No	No	No	No	No	No	No	No	No	No	No	No	No	No	No	No	No
74	Young adults	Male	Unmarried	Join	Middle	Good	Normal/lean	Yes	No	No	No	No	No	No	No	No	No	No	No	No	Negative	0	0	0	0	1	0	0	0	0	Yes	Yes	No	Yes	Yes	No	Yes	Yes	Yes	No	Yes	No	No	No	No	No	No	No	No
75	Young adults	Female	Married	Join	Middle	Poor	Overweight/ obese	No	No	No	No	No	No	No	No	No	Yes	No	Yes	No	Positive	1	2	1	2	3	1	2	2	2	No	Yes	No	Yes	No	Yes	No	Yes	No	Yes	No	No	No	No	No	No	No	No	No
76	Older adults	Male	Married	Nuclear	Middle	Good	Overweight/ obese	No	No	Yes	No	No	No	No	No	No	Yes	No	No	No	Positive	1	2	3	1	1	2	2	1	1	Yes	Yes	No	Yes	Yes	Yes	Yes	Yes	Yes	Yes	Yes	No	No	No	No	No	No	No	No
77	Young adults	Female	Unmarried	Nuclear	Lower	Poor	Normal/lean	Yes	No	Yes	No	No	Yes	No	No	No	Yes	No	No	Yes	Positive	3	3	3	3	1	0	3	1	3	Yes	Yes	No	Yes	Yes	Yes	Yes	Yes	Yes	Yes	Yes	No	No	No	Yes	No	Yes	Yes	Yes
78	Young adults	Female	Unmarried	Nuclear	Lower	Poor	Normal/lean	No	No	No	No	No	No	No	No	No	No	No	No	No	Positive	1	1	1	3	3	0	3	1	2	No	Yes	No	No	No	No	No	No	No	No	Yes	No	No	No	No	No	No	No	No
79	Young adults	Male	Unmarried	Nuclear	Upper	Poor	Overweight/ obese	No	No	No	No	No	No	No	No	No	No	No	No	No	Negative	0	0	0	1	0	1	1	0	0	No	No	No	No	No	No	No	No	No	No	No	No	No	No	No	No	No	No	No
80	Young adults	Female	Married	Nuclear	Upper	Poor	Overweight/ obese	No	No	No	No	No	No	No	No	No	Yes	No	No	Yes	Positive	2	2	3	3	3	0	2	0	0	No	Yes	No	No	No	Yes	Yes	Yes	No	Yes	Yes	Yes	No	No	No	Yes	No	Yes	Yes
81	Young adults	Female	Unmarried	Nuclear	Upper	Good	Normal/lean	No	No	Yes	No	Yes	No	No	No	No	No	No	No	No	Positive	3	3	3	3	0	3	3	3	3	No	No	No	No	No	No	No	No	No	No	No	No	No	No	No	No	No	No	No
82	Young adults	Female	Unmarried	Nuclear	Upper	Poor	Overweight/ obese	No	No	No	No	No	No	No	No	No	No	No	No	No	Positive	3	2	2	3	3	3	3	2	2	No	No	No	No	No	No	No	No	No	No	No	No	No	No	No	No	No	No	No
83	Young adults	Male	Unmarried	Nuclear	Middle	Good	Overweight/ obese	Yes	No	Yes	No	No	No	No	No	No	No	No	No	No	Negative	0	0	0	0	0	0	0	0	0	No	No	No	No	No	No	No	No	No	No	No	No	No	No	No	No	No	No	No
84	Young adults	Male	Unmarried	Nuclear	Lower	Good	Normal/lean	Yes	No	No	No	No	No	No	No	No	No	No	No	No	Negative	0	0	0	0	0	0	0	0	0	No	Yes	No	No	No	No	No	No	No	No	No	No	No	No	No	No	No	No	No
85	Young adults	Female	Unmarried	Nuclear	Middle	Good	Normal/lean	No	No	Yes	No	No	No	No	No	No	Yes	No	No	No	Positive	3	1	3	3	3	0	3	0	0	No	No	Yes	Yes	No	Yes	Yes	No	Yes	No	No	No	No	No	No	No	No	No	No
86	Young adults	Male	Unmarried	Nuclear	Upper	Good	Normal/lean	Yes	Yes	Yes	No	No	No	No	No	Yes	No	No	Yes	No	Negative	0	0	1	1	0	0	1	0	0	No	Yes	No	No	No	No	No	Yes	Yes	No	No	No	No	No	No	No	No	No	No
87	Young adults	Female	Unmarried	Nuclear	Upper	Good	Normal/lean	Yes	No	No	Yes	No	No	No	Yes	No	Yes	No	No	No	Negative	1	0	1	1	1	0	1	0	0	Yes	Yes	No	Yes	Yes	Yes	Yes	Yes	Yes	Yes	Yes	No	No	No	No	No	No	No	No
88	Young adults	Female	Unmarried	Nuclear	Lower	Good	Overweight/ obese	No	No	No	No	No	No	No	No	Yes	Yes	No	No	No	Negative	0	1	0	2	2	0	1	2	0	Yes	Yes	Yes	No	No	No	No	Yes	Yes	Yes	No	No	No	No	No	No	No	No	No
89	Young adults	Male	Unmarried	Nuclear	Upper	Poor	Normal/lean	Yes	No	No	No	No	No	No	No	No	Yes	No	No	No	Negative	0	0	0	0	0	3	0	0	0	No	No	No	No	No	No	No	No	No	No	No	No	No	No	No	No	No	No	No
90	Young adults	Male	Unmarried	Nuclear	Lower	Poor	Under weight	No	No	Yes	No	No	No	No	No	No	Yes	No	No	No	Positive	1	1	1	1	1	2	1	1	1	Yes	No	No	No	No	No	No	Yes	Yes	Yes	Yes	No	No	No	No	No	No	No	No
91	Young adults	Male	Unmarried	Nuclear	Middle	Good	Overweight/ obese	No	No	No	No	No	No	No	No	No	No	No	No	No	Negative	2	0	2	1	0	0	0	0	0	No	No	No	No	No	No	No	No	No	No	No	No	No	No	No	No	No	No	No
92	Older adults	Male	Married	Nuclear	Upper	Good	Normal/lean	No	No	Yes	Yes	Yes	Yes	No	No	Yes	No	Yes	Yes	No	Negative	0	0	1	0	0	0	0	0	0	Yes	Yes	No	Yes	Yes	No	Yes	Yes	Yes	Yes	Yes	No	No	No	No	No	No	No	No
93	Older adults	Female	Married	Nuclear	Upper	Good	Overweight/ obese	Yes	No	No	No	No	No	No	No	No	No	No	No	No	Positive	3	0	3	3	1	0	1	1	0	Yes	Yes	No	Yes	Yes	No	No	Yes	No	Yes	Yes	No	No	No	No	No	No	No	No
94	Young adults	Male	Unmarried	Join	Middle	Good	Overweight/ obese	Yes	No	Yes	No	No	No	No	No	No	Yes	No	No	No	Negative	0	0	1	0	0	0	0	0	0	No	No	No	No	No	No	No	No	No	No	No	No	No	No	No	No	No	No	No
95	Young adults	Female	Married	Join	Upper	Good	Normal/lean	No	No	No	No	No	No	No	No	No	Yes	No	No	No	Negative	0	1	1	0	0	0	1	0	0	Yes	Yes	Yes	Yes	No	No	No	No	No	No	No	No	No	No	No	No	No	No	No
96	Young adults	Male	Unmarried	Nuclear	Lower	Good	Overweight/ obese	No	Yes	Yes	No	No	No	No	No	No	Yes	Yes	No	No	Positive	3	3	3	1	1	1	1	0	0	Yes	Yes	No	Yes	Yes	Yes	No	Yes	Yes	Yes	Yes	No	No	No	No	No	No	No	No
97	Young adults	Female	Unmarried	Join	Upper	Good	Overweight/ obese	No	No	Yes	No	No	No	No	No	No	No	Yes	No	No	Negative	0	0	1	0	0	0	0	0	0	No	Yes	No	Yes	No	No	Yes	No	No	No	No	No	No	No	No	No	No	No	No
98	Older adults	Female	Married	Nuclear	Upper	Poor	Overweight/ obese	No	No	No	Yes	Yes	No	No	No	No	Yes	No	No	No	Negative	0	0	0	1	0	0	0	0	0	Yes	Yes	No	Yes	No	No	No	No	No	No	Yes	No	No	No	No	No	No	No	No
99	Young adults	Female	Unmarried	Nuclear	Middle	Poor	Normal/lean	No	No	No	No	No	No	No	No	Yes	Yes	Yes	No	No	Negative	2	1	1	2	2	0	1	0	0	No	Yes	No	Yes	Yes	No	No	No	No	Yes	Yes	No	No	No	No	No	No	No	No
100	Young adults	Male	Married	Join	Middle	Poor	Overweight/ obese	No	No	No	No	No	No	No	Yes	No	Yes	No	Yes	No	Negative	0	0	0	0	0	0	0	0	0	Yes	Yes	No	Yes	No	No	No	No	No	No	Yes	No	No	No	No	No	No	No	No
101	Young adults	Male	Unmarried	Join	Middle	Poor	Overweight/ obese	Yes	No	No	No	No	No	No	No	Yes	Yes	No	No	Yes	Positive	2	2	3	3	2	2	3	2	1	Yes	Yes	No	No	Yes	Yes	Yes	Yes	Yes	No	Yes	Yes	No	No	No	No	Yes	Yes	Yes
102	Young adults	Male	Unmarried	Nuclear	Upper	Good	Overweight/ obese	Yes	No	No	No	No	No	No	No	No	No	No	Yes	Yes	Negative	1	0	0	3	0	0	0	0	0	Yes	Yes	Yes	Yes	Yes	Yes	Yes	Yes	Yes	Yes	Yes	No	Yes	No	No	No	No	No	No
103	Young adults	Male	Unmarried	Nuclear	Upper	Poor	Normal/lean	No	No	Yes	No	No	No	No	No	Yes	Yes	No	Yes	No	Negative	1	0	0	0	0	0	0	0	0	No	No	No	No	No	No	No	No	No	No	No	No	No	No	No	No	No	No	No
104	Young adults	Female	Unmarried	Nuclear	Middle	Poor	Normal/lean	Yes	No	Yes	No	No	No	No	No	Yes	Yes	No	No	No	Positive	1	1	3	3	1	0	1	0	1	No	No	No	No	No	No	Yes	Yes	No	No	Yes	No	No	No	No	No	No	No	No
105	Young adults	Male	Unmarried	Nuclear	Middle	Good	Normal/lean	Yes	No	No	No	Yes	No	No	No	Yes	Yes	No	No	No	Positive	3	3	3	3	3	1	3	0	1	Yes	Yes	No	Yes	Yes	No	No	Yes	Yes	No	Yes	No	No	No	No	No	No	No	No
106	Young adults	Male	Unmarried	Nuclear	Upper	Poor	Overweight/ obese	Yes	Yes	No	No	No	No	No	No	No	Yes	No	No	No	Positive	3	3	3	3	3	1	3	0	0	Yes	Yes	No	No	Yes	Yes	No	Yes	No	Yes	Yes	No	No	No	No	No	No	No	No
107	Young adults	Male	Unmarried	Nuclear	Middle	Good	Normal/lean	Yes	No	No	Yes	No	Yes	No	No	Yes	No	No	Yes	No	Positive	1	1	3	2	2	0	2	2	3	No	No	Yes	No	No	No	No	No	No	No	No	No	No	No	No	No	No	No	No
108	Young adults	Male	Unmarried	Nuclear	Lower	Good	Normal/lean	Yes	No	Yes	No	No	No	No	No	No	No	No	No	No	Negative	0	0	0	0	0	0	0	0	0	No	No	No	No	No	No	No	No	No	No	No	No	No	No	No	No	No	No	No
109	Older adults	Male	Married	Nuclear	Middle	Poor	Overweight/ obese	No	No	Yes	Yes	No	Yes	No	No	No	No	Yes	No	No	Negative	1	1	0	1	1	0	1	0	0	No	Yes	Yes	Yes	Yes	Yes	No	Yes	Yes	Yes	Yes	No	No	No	No	No	No	No	No
110	Older adults	Male	Married	Nuclear	Middle	Good	Overweight/ obese	No	No	Yes	No	Yes	Yes	No	No	No	Yes	No	No	No	Negative	0	0	3	3	3	0	0	0	0	Yes	Yes	No	No	Yes	Yes	Yes	Yes	No	Yes	Yes	No	No	No	No	No	No	No	No
111	Young adults	Female	Unmarried	Join	Lower	Poor	Overweight/ obese	Yes	No	No	No	No	No	No	Yes	No	Yes	No	No	No	Negative	1	1	1	2	0	2	1	0	1	No	Yes	Yes	No	No	Yes	No	Yes	Yes	Yes	No	No	No	No	No	No	No	No	No
112	Young adults	Female	Unmarried	Nuclear	Lower	Poor	Normal/lean	Yes	No	No	No	No	No	No	No	Yes	Yes	No	No	No	Positive	3	1	3	2	3	0	1	0	0	Yes	Yes	No	No	No	No	Yes	Yes	Yes	Yes	Yes	No	No	No	No	No	No	No	No
113	Young adults	Male	Married	Nuclear	Upper	Good	Normal/lean	Yes	No	Yes	Yes	No	No	No	No	Yes	Yes	No	No	Yes	Negative	0	0	0	1	0	0	1	0	0	Yes	Yes	No	No	No	No	No	No	No	No	No	Yes	No	No	Yes	No	No	No	No
114	Young adults	Male	Unmarried	Nuclear	Middle	Good	Normal/lean	Yes	No	No	No	No	No	No	No	No	No	No	No	No	Negative	1	0	0	0	0	0	0	0	0	No	Yes	No	No	Yes	No	No	No	No	No	No	No	No	No	No	No	No	No	No
115	Young adults	Male	Unmarried	Nuclear	Middle	Poor	Normal/lean	Yes	No	No	No	Yes	No	No	No	No	No	No	No	No	Negative	0	0	0	0	0	0	0	0	0	Yes	Yes	No	No	Yes	No	Yes	Yes	Yes	No	No	No	No	No	No	No	No	No	No
116	Young adults	Male	Unmarried	Nuclear	Upper	Good	Under weight	Yes	No	No	No	No	No	No	No	No	Yes	No	No	No	Negative	2	1	3	0	0	0	3	0	0	No	Yes	No	No	No	No	Yes	No	No	No	Yes	No	No	No	No	No	No	No	No
117	Older adults	Male	Married	Join	Lower	Poor	Normal/lean	No	No	No	No	No	Yes	No	Yes	Yes	No	Yes	No	No	Negative	1	1	2	3	1	0	0	1	0	No	Yes	Yes	Yes	Yes	Yes	Yes	Yes	No	Yes	Yes	No	No	No	No	No	No	No	No
118	Young adults	Female	Unmarried	Nuclear	Upper	Poor	Normal/lean	No	No	Yes	No	No	No	No	No	No	Yes	No	No	Yes	Negative	3	2	0	2	0	0	2	0	0	Yes	Yes	Yes	No	Yes	Yes	Yes	Yes	No	Yes	Yes	Yes	Yes	No	No	Yes	No	Yes	Yes
119	Young adults	Male	Unmarried	Nuclear	Upper	Poor	Normal/lean	Yes	No	No	No	No	No	No	No	No	Yes	No	No	No	Positive	1	2	2	1	1	3	2	1	3	Yes	Yes	No	No	Yes	Yes	Yes	Yes	Yes	Yes	Yes	No	No	No	No	No	No	No	No
120	Older adults	Male	Married	Join	Middle	Good	Normal/lean	No	No	Yes	Yes	No	No	No	No	No	No	No	Yes	No	Negative	0	0	0	0	0	0	0	0	0	Yes	Yes	No	No	No	No	Yes	Yes	No	No	Yes	No	No	No	No	No	No	No	No
121	Young adults	Male	Unmarried	Join	Lower	Poor	Normal/lean	No	No	No	No	No	No	No	No	No	No	No	No	No	Negative	0	0	0	0	0	0	0	0	0	No	No	No	No	No	No	No	No	No	No	No	No	No	No	No	No	No	No	No
122	Young adults	Female	Married	Join	Middle	Poor	Overweight/ obese	No	No	Yes	Yes	Yes	No	No	No	No	No	No	Yes	No	Negative	3	2	0	3	1	0	0	0	0	Yes	No	No	Yes	No	Yes	No	Yes	No	No	Yes	No	No	No	No	No	No	No	No
123	Young adults	Male	Unmarried	Join	Lower	Good	Normal/lean	Yes	No	No	No	No	No	No	No	Yes	No	No	No	No	Negative	0	0	0	0	0	0	0	0	0	No	No	No	No	No	No	No	No	No	No	No	No	No	No	No	No	No	No	No
124	Older adults	Male	Married	Nuclear	Upper	Good	Normal/lean	Yes	No	Yes	No	No	No	No	No	No	No	Yes	No	No	Negative	0	0	0	0	0	0	0	0	0	Yes	Yes	Yes	Yes	No	No	No	No	No	Yes	Yes	No	No	No	No	No	No	No	No
125	Older adults	Male	Married	Nuclear	Upper	Good	Normal/lean	Yes	No	Yes	No	No	No	No	No	No	No	Yes	No	No	Negative	0	0	0	0	0	0	0	0	0	Yes	Yes	Yes	Yes	No	No	No	No	No	Yes	Yes	No	No	No	No	No	No	No	No
126	Older adults	Male	Married	Nuclear	Upper	Poor	Overweight/ obese	Yes	No	Yes	Yes	Yes	No	No	No	No	Yes	No	No	No	Positive	2	2	2	2	3	2	2	2	2	Yes	Yes	No	Yes	Yes	Yes	Yes	Yes	Yes	Yes	Yes	No	No	No	No	No	No	No	No
127	Young adults	Male	Unmarried	Nuclear	Middle	Good	Overweight/ obese	Yes	Yes	Yes	No	No	No	No	No	No	No	No	No	No	Negative	0	0	0	0	0	1	0	0	0	Yes	Yes	No	Yes	Yes	No	Yes	Yes	No	Yes	Yes	No	No	No	No	No	No	No	No
128	Young adults	Male	Unmarried	Join	Upper	Good	Normal/lean	No	Yes	No	No	No	No	No	No	Yes	Yes	No	No	No	Negative	1	1	1	1	1	0	1	1	0	Yes	Yes	No	Yes	Yes	Yes	Yes	Yes	No	Yes	Yes	No	No	No	No	No	No	No	No
129	Young adults	Female	Unmarried	Nuclear	Middle	Good	Normal/lean	Yes	No	Yes	No	No	No	No	No	No	Yes	No	No	No	Positive	0	1	3	3	0	2	3	2	3	No	Yes	Yes	No	No	No	No	Yes	No	Yes	Yes	No	No	No	No	No	No	No	No
130	Young adults	Male	Unmarried	Nuclear	Upper	Good	Normal/lean	Yes	Yes	Yes	No	No	No	No	No	No	Yes	No	Yes	No	Positive	1	1	3	1	1	0	3	0	0	No	Yes	No	No	Yes	No	Yes	Yes	No	Yes	Yes	No	No	No	No	No	No	No	No
131	Young adults	Female	Unmarried	Join	Lower	Good	Under weight	Yes	No	No	No	No	No	No	No	No	No	No	No	No	Positive	3	2	1	1	0	3	3	1	3	No	No	No	No	No	No	No	No	No	No	No	No	No	No	No	No	No	No	No
132	Young adults	Female	Unmarried	Nuclear	Upper	Good	Normal/lean	No	No	Yes	No	No	No	No	No	No	No	No	No	No	Negative	1	0	0	0	0	0	3	0	0	Yes	Yes	No	No	No	No	Yes	No	No	Yes	Yes	No	No	No	No	No	No	No	No
133	Older adults	Male	Married	Nuclear	Upper	Poor	Overweight/ obese	Yes	No	Yes	Yes	Yes	Yes	No	No	No	No	No	No	No	Positive	3	1	1	3	0	0	3	0	0	Yes	Yes	Yes	Yes	Yes	Yes	Yes	Yes	Yes	Yes	Yes	No	No	No	No	No	No	No	No
134	Young adults	Male	Unmarried	Nuclear	Lower	Poor	Normal/lean	No	No	No	No	No	No	No	No	No	Yes	No	No	No	Negative	1	2	0	2	1	0	1	0	1	Yes	Yes	No	No	Yes	Yes	No	Yes	No	Yes	Yes	No	No	No	No	No	No	No	No
135	Young adults	Male	Unmarried	Nuclear	Middle	Good	Normal/lean	Yes	No	No	No	No	No	No	No	No	Yes	No	No	No	Negative	0	0	0	0	0	0	0	0	0	Yes	No	No	No	No	No	No	Yes	No	No	No	No	No	No	No	No	No	No	No
136	Older adults	Male	Married	Nuclear	Upper	Good	Overweight/ obese	No	No	Yes	No	Yes	No	No	No	No	Yes	No	No	No	Negative	0	0	1	0	0	0	0	0	0	Yes	Yes	No	Yes	No	No	No	No	Yes	No	No	No	No	No	No	No	No	No	No
137	Young adults	Male	Unmarried	Nuclear	Middle	Good	Normal/lean	Yes	No	No	No	No	No	No	No	No	Yes	No	Yes	No	Negative	0	0	0	0	0	0	0	0	0	Yes	No	No	No	No	No	No	Yes	No	No	No	No	No	No	No	No	No	No	No
138	Young adults	Female	Unmarried	Join	Middle	Good	Overweight/ obese	Yes	No	Yes	No	No	No	No	No	No	No	No	No	No	Negative	0	0	0	0	0	0	0	0	0	No	No	No	No	No	No	No	No	No	No	No	No	No	No	No	No	No	No	No
139	Young adults	Male	Unmarried	Nuclear	Upper	Good	Overweight/ obese	Yes	Yes	No	No	No	No	No	No	No	No	No	No	No	Positive	1	3	2	1	1	0	2	0	0	Yes	Yes	Yes	No	Yes	No	No	No	Yes	Yes	Yes	No	No	No	No	No	No	No	No
140	Older adults	Male	Married	Join	Upper	Good	Overweight/ obese	No	No	Yes	No	No	No	No	No	No	No	No	Yes	No	Negative	0	0	0	0	0	0	0	0	0	Yes	Yes	No	No	No	No	Yes	No	No	Yes	Yes	No	No	No	No	No	No	No	No
141	Young adults	Male	Unmarried	Join	Middle	Good	Normal/lean	No	No	Yes	No	No	No	No	No	No	Yes	No	No	Yes	Positive	2	3	3	1	0	0	1	0	0	No	Yes	Yes	No	Yes	No	Yes	Yes	No	No	Yes	No	No	No	No	No	No	Yes	Yes
142	Young adults	Female	Unmarried	Join	Lower	Poor	Normal/lean	No	No	No	No	No	No	No	No	No	Yes	Yes	No	No	Positive	1	2	1	2	0	1	1	2	1	No	No	Yes	Yes	No	Yes	Yes	No	Yes	No	No	No	No	No	No	No	No	No	No
143	Young adults	Male	Unmarried	Nuclear	Upper	Poor	Overweight/ obese	Yes	No	No	No	Yes	No	No	No	Yes	Yes	No	No	Yes	Negative	0	0	0	1	0	1	1	2	1	No	No	No	Yes	No	No	No	No	Yes	Yes	Yes	Yes	No	No	Yes	No	No	Yes	No
144	Young adults	Male	Unmarried	Join	Middle	Good	Normal/lean	Yes	No	No	No	No	No	No	No	No	No	No	Yes	No	Positive	1	3	3	1	0	3	3	1	0	Yes	Yes	No	No	Yes	No	Yes	Yes	Yes	No	Yes	No	No	No	No	No	No	No	No
145	Young adults	Male	Unmarried	Nuclear	Upper	Good	Normal/lean	No	No	No	No	No	No	No	No	No	No	No	No	No	Negative	0	0	0	0	0	0	0	0	0	Yes	Yes	No	Yes	Yes	Yes	No	No	No	No	No	No	No	No	No	No	No	No	No
146	Young adults	Male	Unmarried	Nuclear	Middle	Good	Overweight/ obese	Yes	No	Yes	No	No	No	No	No	No	Yes	No	No	Yes	Negative	2	2	0	0	0	0	0	0	0	No	No	No	No	No	No	No	No	Yes	No	No	Yes	Yes	Yes	Yes	Yes	Yes	Yes	Yes
147	Older adults	Male	Married	Nuclear	Middle	Poor	Normal/lean	Yes	Yes	No	Yes	No	No	No	No	No	Yes	No	No	No	Negative	0	1	1	1	1	0	1	1	0	Yes	Yes	Yes	No	Yes	No	Yes	No	No	Yes	Yes	No	No	No	No	No	No	No	No
148	Young adults	Female	Divorced/widowed	Join	Upper	Poor	Overweight/ obese	No	No	Yes	Yes	Yes	No	No	No	No	Yes	Yes	No	No	Negative	1	1	1	2	1	0	1	1	1	Yes	Yes	Yes	No	Yes	Yes	Yes	Yes	No	Yes	Yes	No	No	No	No	No	No	No	No
149	Young adults	Female	Unmarried	Nuclear	Upper	Good	Normal/lean	No	No	No	No	No	No	No	No	Yes	No	No	Yes	No	Positive	0	0	3	1	1	3	3	0	1	Yes	Yes	No	No	Yes	No	Yes	Yes	No	Yes	Yes	No	No	No	No	No	No	No	No
150	Young adults	Male	Unmarried	Join	Upper	Good	Under weight	No	No	No	No	No	No	No	No	No	Yes	No	No	No	Negative	1	1	3	0	0	0	1	0	0	Yes	No	No	Yes	Yes	No	No	No	Yes	No	No	No	No	No	No	No	No	No	No
151	Young adults	Male	Unmarried	Nuclear	Upper	Good	Normal/lean	No	No	No	No	No	No	No	No	No	No	No	No	No	Negative	0	0	0	0	0	0	0	0	0	Yes	Yes	No	Yes	Yes	Yes	No	No	No	No	No	No	No	No	No	No	No	No	No
152	Young adults	Female	Unmarried	Nuclear	Upper	Good	Overweight/ obese	No	No	Yes	No	No	No	No	No	Yes	Yes	No	Yes	No	Negative	1	1	1	1	1	1	1	0	0	Yes	Yes	No	Yes	Yes	Yes	No	Yes	No	No	Yes	No	No	No	No	No	No	No	No
153	Young adults	Male	Married	Nuclear	Upper	Good	Normal/lean	Yes	No	No	No	No	No	No	No	No	Yes	No	No	No	Negative	1	3	1	1	0	0	0	0	0	No	Yes	Yes	No	No	No	Yes	Yes	No	No	Yes	No	No	No	No	No	No	No	No
154	Young adults	Female	Unmarried	Nuclear	Lower	Poor	Normal/lean	No	No	No	No	No	No	No	No	No	No	No	No	No	Positive	1	1	1	1	1	3	3	3	1	No	No	No	No	No	No	No	No	No	No	No	No	No	No	No	No	No	No	No
155	Young adults	Male	Unmarried	Nuclear	Upper	Good	Normal/lean	No	No	Yes	No	No	No	No	No	Yes	No	No	Yes	No	Negative	0	0	0	0	0	0	1	0	0	Yes	Yes	No	No	No	No	No	No	No	Yes	Yes	No	No	No	No	No	No	No	No
156	Older adults	Male	Married	Nuclear	Middle	Good	Normal/lean	Yes	No	No	Yes	Yes	Yes	No	No	Yes	Yes	Yes	Yes	No	Negative	0	0	3	3	0	0	0	1	0	No	Yes	No	No	No	No	Yes	Yes	Yes	Yes	Yes	No	No	No	No	No	No	No	No
157	Young adults	Female	Unmarried	Nuclear	Lower	Poor	Under weight	No	No	No	No	No	No	No	No	No	No	No	No	No	Positive	0	3	0	3	0	3	3	2	2	No	No	No	No	No	No	No	No	No	No	No	No	No	No	No	No	No	No	No
158	Young adults	Female	Unmarried	Nuclear	Upper	Good	Normal/lean	Yes	No	No	No	No	No	No	No	No	Yes	Yes	No	Yes	Positive	0	0	3	1	2	0	3	2	0	Yes	Yes	No	No	No	No	Yes	Yes	No	Yes	Yes	No	Yes	No	No	No	No	No	Yes
159	Older adults	Male	Unmarried	Join	Middle	Poor	Normal/lean	Yes	No	No	Yes	No	Yes	No	No	No	Yes	No	Yes	No	Negative	1	2	1	1	1	3	0	0	0	Yes	Yes	No	Yes	No	No	Yes	Yes	Yes	No	Yes	No	No	No	No	No	No	No	No
160	Young adults	Male	Unmarried	Nuclear	Upper	Good	Overweight/ obese	No	Yes	No	No	No	No	No	No	Yes	No	No	No	No	Negative	0	0	0	0	0	0	0	0	0	Yes	Yes	No	No	Yes	No	No	Yes	Yes	Yes	No	No	No	No	No	No	No	No	No
161	Young adults	Male	Unmarried	Nuclear	Upper	Poor	Overweight/ obese	Yes	No	No	No	No	Yes	No	No	Yes	Yes	No	Yes	Yes	Positive	3	3	3	3	3	1	3	3	0	Yes	Yes	Yes	Yes	Yes	Yes	Yes	Yes	Yes	Yes	Yes	Yes	No	No	Yes	Yes	Yes	No	Yes
162	Young adults	Male	Unmarried	Nuclear	Middle	Good	Normal/lean	No	No	No	No	No	No	No	No	No	No	No	No	No	Negative	0	0	0	0	0	0	0	0	0	Yes	Yes	No	Yes	Yes	Yes	No	No	No	No	Yes	No	No	No	No	No	No	No	No
163	Young adults	Female	Unmarried	Nuclear	Middle	Good	Normal/lean	No	No	No	No	No	No	No	No	Yes	Yes	No	Yes	No	Positive	1	1	3	3	1	0	1	1	0	Yes	Yes	No	No	Yes	No	No	Yes	Yes	Yes	Yes	No	No	No	No	No	No	No	No
164	Older adults	Male	Married	Nuclear	Upper	Good	Overweight/ obese	Yes	No	Yes	No	No	No	No	No	No	No	No	No	No	Negative	0	0	0	3	0	3	3	0	0	No	Yes	No	No	No	No	Yes	Yes	No	Yes	No	No	No	No	No	No	No	No	No
165	Young adults	Male	Unmarried	Nuclear	Upper	Poor	Normal/lean	No	No	No	No	No	No	No	No	Yes	Yes	No	Yes	Yes	Negative	1	2	2	2	1	0	1	0	0	No	Yes	No	Yes	Yes	No	Yes	No	No	Yes	Yes	No	Yes	No	No	No	No	Yes	No
166	Young adults	Male	Unmarried	Nuclear	Lower	Good	Under weight	No	No	No	No	No	No	No	No	No	No	No	No	No	Negative	0	0	0	0	0	0	0	0	0	Yes	Yes	No	Yes	Yes	Yes	No	No	No	No	Yes	No	No	No	No	No	No	No	No
167	Young adults	Male	Unmarried	Nuclear	Middle	Good	Under weight	No	No	No	No	No	No	No	No	No	No	No	No	No	Negative	0	0	0	0	0	0	0	0	0	Yes	Yes	Yes	Yes	Yes	Yes	No	No	No	No	Yes	No	No	No	No	No	No	No	No
168	Young adults	Female	Unmarried	Nuclear	Middle	Good	Normal/lean	No	No	Yes	No	No	No	No	No	No	Yes	No	No	No	Positive	2	3	3	3	3	3	3	3	0	Yes	Yes	No	No	No	No	Yes	Yes	No	No	Yes	No	No	No	No	No	No	No	No
169	Young adults	Male	Unmarried	Nuclear	Lower	Good	Normal/lean	No	Yes	Yes	Yes	Yes	No	No	No	No	No	No	No	No	Negative	1	0	1	1	1	1	0	1	0	Yes	Yes	No	Yes	Yes	Yes	Yes	Yes	Yes	No	Yes	No	No	No	No	No	No	No	No
170	Young adults	Female	Married	Nuclear	Middle	Good	Overweight/ obese	No	No	Yes	No	No	No	No	No	No	Yes	Yes	No	Yes	Positive	2	2	2	3	3	3	3	3	3	Yes	Yes	No	Yes	Yes	No	No	Yes	No	Yes	Yes	Yes	No	No	No	No	No	Yes	No
171	Older adults	Male	Married	Nuclear	Upper	Good	Overweight/ obese	Yes	No	Yes	Yes	Yes	No	No	Yes	No	No	No	No	No	Negative	0	0	0	0	0	0	0	0	0	Yes	Yes	No	No	Yes	No	Yes	Yes	No	No	Yes	No	No	No	No	No	No	No	No
172	Young adults	Female	Unmarried	Nuclear	Upper	Poor	Normal/lean	No	No	No	No	No	No	No	No	Yes	No	No	No	No	Positive	3	3	3	3	3	2	3	2	3	No	Yes	Yes	Yes	No	No	Yes	Yes	Yes	Yes	Yes	No	No	No	No	No	No	No	No
173	Older adults	Female	Married	Nuclear	Lower	Poor	Normal/lean	Yes	No	No	No	No	No	No	No	Yes	Yes	Yes	Yes	No	Positive	3	2	3	3	3	1	3	3	3	Yes	Yes	Yes	Yes	Yes	Yes	Yes	Yes	Yes	Yes	Yes	No	No	No	No	No	No	No	No
174	Older adults	Female	Married	Nuclear	Lower	Good	Overweight/ obese	Yes	No	No	Yes	No	No	No	No	No	No	No	No	No	Negative	0	0	0	0	0	0	0	0	0	Yes	Yes	No	No	Yes	No	Yes	Yes	No	No	Yes	No	No	No	No	No	No	No	No
175	Young adults	Female	Married	Join	Lower	Good	Overweight/ obese	No	No	Yes	No	Yes	No	No	No	No	No	No	No	No	Negative	0	0	0	0	0	0	0	0	0	Yes	Yes	Yes	No	Yes	No	No	Yes	No	No	Yes	No	No	No	No	No	No	No	No
176	Older adults	Male	Married	Join	Upper	Good	Overweight/ obese	Yes	No	Yes	No	Yes	No	No	No	No	No	No	No	No	Negative	0	0	0	0	0	0	0	0	0	Yes	Yes	Yes	No	Yes	Yes	Yes	Yes	Yes	No	Yes	No	No	No	No	No	No	No	No
177	Young adults	Female	Unmarried	Join	Middle	Good	Overweight/ obese	Yes	No	No	No	No	No	No	No	No	No	No	No	No	Negative	0	0	0	1	1	0	0	0	0	Yes	Yes	Yes	No	Yes	Yes	Yes	Yes	No	No	Yes	No	No	No	No	No	No	No	No
178	Older adults	Male	Married	Join	Middle	Poor	Overweight/ obese	No	No	No	Yes	Yes	No	No	Yes	No	No	No	No	No	Negative	1	0	0	0	1	0	0	0	0	Yes	No	Yes	Yes	Yes	Yes	Yes	Yes	No	Yes	Yes	No	No	No	No	No	No	No	No
179	Young adults	Male	Unmarried	Nuclear	Upper	Good	Normal/lean	Yes	Yes	No	No	No	No	No	No	No	No	No	No	No	Negative	0	0	2	0	0	0	0	0	0	No	Yes	No	No	Yes	No	No	Yes	Yes	Yes	Yes	No	No	No	No	No	No	No	No
180	Young adults	Male	Unmarried	Nuclear	Middle	Good	Overweight/ obese	No	No	Yes	No	No	No	No	No	No	Yes	No	No	No	Negative	1	1	1	1	1	0	1	1	0	No	Yes	No	No	No	No	Yes	Yes	Yes	No	Yes	No	No	No	No	No	No	No	No
181	Older adults	Male	Married	Nuclear	Middle	Poor	Normal/lean	No	No	Yes	Yes	Yes	Yes	No	No	No	No	No	Yes	No	Negative	0	1	1	1	1	0	1	0	0	Yes	Yes	Yes	Yes	Yes	Yes	Yes	Yes	Yes	Yes	Yes	No	No	No	No	No	No	No	No
182	Older adults	Male	Married	Join	Middle	Good	Overweight/ obese	Yes	No	Yes	Yes	Yes	Yes	No	No	Yes	Yes	Yes	No	No	Positive	2	2	2	3	0	3	1	1	1	Yes	Yes	Yes	No	No	No	No	No	No	Yes	Yes	No	No	No	No	No	No	No	No
183	Young adults	Female	Married	Nuclear	Upper	Poor	Overweight/ obese	No	Yes	No	Yes	Yes	No	No	No	Yes	Yes	No	No	Yes	Negative	1	1	2	0	2	0	1	2	0	Yes	No	No	No	Yes	Yes	No	No	Yes	Yes	No	No	Yes	No	No	Yes	Yes	No	No
184	Young adults	Female	Married	Nuclear	Lower	Poor	Normal/lean	Yes	No	Yes	Yes	No	No	No	No	Yes	Yes	Yes	No	Yes	Positive	1	2	1	2	2	0	2	0	1	No	Yes	No	No	Yes	No	No	Yes	No	No	No	Yes	Yes	No	No	No	No	No	No
185	Older adults	Female	Married	Nuclear	Upper	Poor	Normal/lean	No	No	No	Yes	Yes	No	No	No	No	Yes	No	No	No	Negative	1	1	2	1	0	0	0	0	0	Yes	Yes	No	No	No	No	No	Yes	No	Yes	Yes	No	No	No	No	No	No	No	No
186	Young adults	Male	Unmarried	Nuclear	Middle	Poor	Normal/lean	Yes	No	No	No	No	No	No	No	No	Yes	No	Yes	No	Positive	0	0	2	0	3	3	3	0	2	Yes	Yes	No	No	No	No	Yes	Yes	Yes	Yes	Yes	No	No	No	No	No	No	No	No
187	Young adults	Male	Unmarried	Nuclear	Lower	Good	Overweight/ obese	Yes	No	Yes	No	No	No	No	No	No	No	No	No	No	Negative	0	0	1	1	0	0	0	0	0	Yes	Yes	No	No	No	No	No	No	No	No	No	No	No	No	No	No	No	No	No
188	Older adults	Male	Married	Nuclear	Middle	Poor	Overweight/ obese	No	No	Yes	Yes	Yes	Yes	No	Yes	No	No	No	Yes	No	Negative	0	0	1	0	1	0	0	1	0	Yes	Yes	Yes	Yes	Yes	Yes	Yes	Yes	Yes	Yes	Yes	No	No	No	No	No	No	No	No
189	Older adults	Male	Married	Nuclear	Upper	Good	Normal/lean	Yes	No	No	No	No	No	No	No	No	No	No	No	No	Negative	1	1	1	1	0	0	0	1	0	Yes	Yes	No	Yes	No	Yes	No	No	Yes	Yes	Yes	No	No	No	No	No	No	No	No
190	Young adults	Male	Unmarried	Nuclear	Middle	Poor	Normal/lean	No	No	No	No	No	No	No	No	No	Yes	Yes	Yes	Yes	Negative	0	0	0	3	1	0	1	0	0	Yes	Yes	No	Yes	No	Yes	No	No	Yes	Yes	Yes	Yes	No	No	Yes	No	Yes	No	No
191	Older adults	Male	Married	Nuclear	Upper	Good	Overweight/ obese	Yes	No	No	No	No	No	No	No	No	No	Yes	No	No	Negative	2	1	0	1	1	0	0	0	0	Yes	Yes	No	No	Yes	No	Yes	Yes	No	No	Yes	No	No	No	No	No	No	No	No
192	Older adults	Male	Married	Join	Upper	Good	Normal/lean	Yes	Yes	Yes	No	Yes	No	No	No	Yes	Yes	No	No	No	Negative	0	0	0	0	0	0	0	0	0	Yes	Yes	Yes	Yes	Yes	No	No	Yes	Yes	No	Yes	No	No	No	No	No	No	No	No
193	Older adults	Male	Unmarried	Join	Upper	Good	Normal/lean	No	No	Yes	No	No	No	No	No	No	No	No	No	No	Negative	0	0	0	0	0	0	0	0	0	No	No	No	No	No	No	No	Yes	Yes	Yes	Yes	No	No	No	No	No	No	No	No
194	Young adults	Male	Unmarried	Nuclear	Lower	Poor	Normal/lean	Yes	No	Yes	No	No	No	No	No	No	No	No	No	No	Positive	1	1	3	1	1	1	2	1	1	Yes	Yes	No	Yes	Yes	Yes	Yes	Yes	Yes	Yes	Yes	No	No	No	No	No	No	No	No
195	Young adults	Male	Unmarried	Join	Upper	Good	Normal/lean	No	No	Yes	No	No	No	No	No	No	No	No	No	No	Negative	1	1	1	1	1	0	1	0	0	Yes	Yes	No	No	Yes	No	Yes	Yes	Yes	Yes	Yes	No	No	No	No	No	No	No	No
196	Older adults	Male	Married	Join	Middle	Poor	Overweight/ obese	No	Yes	Yes	No	Yes	No	No	No	Yes	No	No	No	No	Positive	2	3	1	1	1	2	1	1	1	Yes	Yes	No	Yes	Yes	No	No	Yes	Yes	Yes	Yes	No	No	No	No	No	No	No	No
197	Older adults	Male	Married	Nuclear	Upper	Good	Overweight/ obese	No	No	No	No	Yes	Yes	No	No	Yes	No	No	Yes	No	Positive	3	1	1	3	3	1	1	1	3	Yes	Yes	No	Yes	Yes	No	Yes	Yes	Yes	Yes	Yes	No	No	No	No	No	No	No	No
198	Older adults	Male	Married	Nuclear	Middle	Poor	Normal/lean	No	Yes	No	No	No	No	No	No	No	No	No	No	No	Negative	0	0	0	0	0	0	0	0	0	No	Yes	No	No	Yes	No	No	No	Yes	No	No	No	No	No	No	No	No	No	No
199	Older adults	Female	Married	Nuclear	Upper	Poor	Overweight/ obese	Yes	No	Yes	Yes	Yes	Yes	No	No	Yes	No	No	No	No	Positive	1	1	3	1	1	0	1	1	3	Yes	Yes	No	Yes	Yes	Yes	No	Yes	Yes	Yes	Yes	No	No	No	No	No	No	No	No
200	Older adults	Female	Married	Nuclear	Middle	Poor	Overweight/ obese	Yes	No	No	No	No	No	No	No	No	Yes	No	No	No	Negative	0	1	1	1	0	0	0	0	0	Yes	No	No	Yes	No	Yes	Yes	Yes	Yes	Yes	Yes	No	No	No	No	No	No	No	No
201	Young adults	Male	Unmarried	Nuclear	Middle	Good	Overweight/ obese	Yes	No	Yes	No	No	No	No	No	No	No	Yes	No	No	Negative	0	0	1	1	0	0	0	0	0	No	Yes	No	No	Yes	No	No	Yes	Yes	Yes	Yes	No	No	No	No	No	No	No	No
202	Young adults	Male	Unmarried	Nuclear	Middle	Good	Normal/lean	No	No	Yes	No	No	No	No	No	No	No	No	No	No	Negative	0	1	0	1	0	0	0	0	0	Yes	No	No	Yes	Yes	No	No	Yes	No	No	No	No	No	No	No	No	No	No	No
203	Older adults	Male	Married	Nuclear	Upper	Good	Overweight/ obese	No	No	Yes	Yes	Yes	No	No	No	No	No	No	No	No	Negative	0	0	0	1	0	0	0	0	0	Yes	Yes	No	No	No	No	No	Yes	No	No	Yes	No	No	No	No	No	No	No	No
204	Older adults	Male	Married	Nuclear	Middle	Good	Overweight/ obese	No	No	Yes	Yes	No	No	No	No	Yes	No	No	No	No	Negative	0	0	0	0	0	0	0	0	0	Yes	Yes	No	No	Yes	No	No	No	Yes	No	Yes	No	No	No	No	No	No	No	No
205	Older adults	Male	Married	Nuclear	Upper	Good	Overweight/ obese	No	No	Yes	Yes	Yes	No	No	No	Yes	Yes	Yes	No	No	Negative	1	1	0	1	1	0	1	1	0	Yes	Yes	Yes	No	Yes	No	Yes	Yes	Yes	Yes	Yes	No	No	No	No	No	No	No	No
206	Young adults	Male	Married	Nuclear	Middle	Good	Normal/lean	No	No	No	No	No	No	No	No	No	No	No	No	No	Negative	0	0	0	0	0	0	0	0	0	No	Yes	No	No	No	No	No	No	No	Yes	Yes	No	No	No	No	No	No	No	No
207	Young adults	Male	Unmarried	Nuclear	Middle	Good	Normal/lean	Yes	Yes	No	No	No	No	No	No	No	Yes	No	Yes	Yes	Positive	3	1	3	3	0	3	3	1	0	Yes	Yes	No	Yes	Yes	No	Yes	Yes	Yes	Yes	Yes	Yes	No	No	No	No	No	Yes	Yes
208	Young adults	Female	Married	Nuclear	Upper	Good	Normal/lean	Yes	No	No	No	No	No	No	No	No	Yes	No	No	No	Positive	3	1	0	3	0	0	3	0	0	No	Yes	Yes	No	No	No	Yes	Yes	No	No	Yes	No	No	No	No	No	No	No	No
209	Older adults	Male	Married	Nuclear	Lower	Good	Overweight/ obese	No	No	No	No	No	No	No	No	No	No	No	No	No	Negative	0	0	0	0	0	0	0	0	0	No	Yes	No	No	No	No	No	No	No	No	No	No	No	No	No	No	No	No	No
210	Young adults	Female	Married	Nuclear	Lower	Poor	Under weight	No	No	No	No	No	No	No	No	No	Yes	Yes	No	No	Positive	1	1	2	0	3	0	2	0	1	No	Yes	No	No	Yes	No	No	Yes	Yes	Yes	Yes	No	No	No	No	No	No	No	No
211	Older adults	Male	Married	Nuclear	Middle	Poor	Overweight/ obese	No	No	No	Yes	Yes	Yes	No	No	No	Yes	No	Yes	No	Positive	1	1	2	3	2	3	3	3	0	Yes	Yes	No	Yes	Yes	No	No	Yes	Yes	Yes	Yes	No	No	No	No	No	No	No	No
212	Young adults	Male	Unmarried	Join	Upper	Poor	Overweight/ obese	Yes	No	Yes	No	No	No	No	No	No	No	No	No	No	Negative	0	0	0	0	0	0	0	0	0	Yes	No	No	Yes	Yes	No	No	No	No	No	Yes	No	No	No	No	No	No	No	No
213	Older adults	Male	Married	Nuclear	Lower	Poor	Normal/lean	Yes	No	No	No	No	No	No	No	Yes	Yes	Yes	No	No	Negative	1	2	2	2	1	0	1	0	0	No	Yes	Yes	Yes	Yes	No	No	No	No	No	No	No	No	No	No	No	No	No	No
214	Older adults	Female	Married	Nuclear	Lower	Poor	Overweight/ obese	Yes	No	No	No	No	No	No	No	No	No	No	Yes	No	Negative	1	0	0	1	3	0	0	0	0	Yes	Yes	No	No	No	No	Yes	Yes	No	Yes	Yes	No	No	No	No	No	No	No	No
215	Young adults	Male	Unmarried	Nuclear	Middle	Good	Under weight	No	No	Yes	No	No	No	No	No	No	No	No	No	No	Negative	0	0	0	0	0	0	0	0	0	No	No	No	No	No	No	No	No	No	No	No	No	No	No	No	No	No	No	No
216	Young adults	Female	Unmarried	Nuclear	Middle	Poor	Normal/lean	Yes	No	No	No	No	No	No	No	No	No	No	Yes	No	Negative	0	0	0	0	1	1	0	2	0	No	No	No	No	No	No	No	No	No	No	No	No	No	No	No	No	No	No	No
217	Older adults	Female	Married	Join	Lower	Good	Normal/lean	No	No	No	Yes	Yes	No	No	No	Yes	No	No	No	No	Negative	0	0	1	0	0	0	0	0	0	Yes	Yes	Yes	No	Yes	No	No	Yes	No	Yes	Yes	No	No	No	No	No	No	No	No
218	Young adults	Male	Unmarried	Join	Middle	Good	Overweight/ obese	No	No	Yes	No	No	No	No	No	Yes	No	No	No	No	Negative	0	0	0	1	1	0	0	0	0	Yes	Yes	No	No	Yes	No	Yes	Yes	Yes	Yes	Yes	No	No	No	No	No	No	No	No
219	Older adults	Male	Married	Nuclear	Upper	Poor	Normal/lean	No	No	Yes	Yes	Yes	No	No	No	Yes	No	Yes	No	No	Negative	0	0	0	0	0	0	0	0	0	Yes	Yes	Yes	Yes	Yes	Yes	No	Yes	Yes	Yes	Yes	No	No	No	No	No	No	No	No
220	Older adults	Male	Married	Join	Upper	Good	Overweight/ obese	Yes	Yes	Yes	Yes	Yes	Yes	No	No	No	No	No	No	No	Negative	0	0	0	0	0	0	0	0	0	Yes	Yes	Yes	Yes	Yes	Yes	No	Yes	Yes	Yes	Yes	No	No	No	No	No	No	No	No
221	Older adults	Male	Married	Join	Middle	Poor	Overweight/ obese	Yes	Yes	No	Yes	Yes	Yes	No	No	Yes	Yes	Yes	No	No	Positive	1	2	1	1	2	2	2	2	2	Yes	Yes	No	No	Yes	Yes	No	No	Yes	Yes	No	No	No	No	No	No	No	No	No
222	Young adults	Male	Unmarried	Nuclear	Upper	Good	Normal/lean	No	No	No	No	No	No	No	No	No	Yes	No	Yes	No	Negative	0	0	0	0	0	0	0	0	0	No	No	No	No	No	No	No	No	No	No	No	No	No	No	No	No	No	No	No
223	Older adults	Male	Married	Nuclear	Upper	Good	Overweight/ obese	No	No	Yes	No	Yes	No	No	No	No	No	No	Yes	No	Negative	2	1	0	0	0	0	0	0	0	Yes	Yes	Yes	No	No	No	No	Yes	Yes	No	No	No	No	No	No	No	No	No	No
224	Young adults	Female	Married	Join	Middle	Poor	Overweight/ obese	No	No	No	Yes	No	Yes	No	No	No	Yes	Yes	No	No	Positive	1	3	0	2	0	1	2	1	2	Yes	Yes	No	No	Yes	Yes	No	No	No	Yes	Yes	No	No	No	No	No	No	No	No
225	Young adults	Male	Unmarried	Nuclear	Middle	Good	Overweight/ obese	No	Yes	Yes	No	No	No	No	No	No	No	No	Yes	No	Positive	0	2	3	3	1	2	3	2	3	No	No	No	No	No	No	No	Yes	No	No	Yes	No	No	No	No	No	No	No	No
226	Young adults	Male	Unmarried	Nuclear	Upper	Good	Overweight/ obese	Yes	No	No	No	No	No	No	No	No	No	No	No	No	Positive	2	0	0	0	2	1	2	3	1	Yes	Yes	No	No	Yes	No	No	No	No	No	No	No	No	No	No	No	No	No	No
227	Young adults	Male	Unmarried	Nuclear	Middle	Poor	Normal/lean	Yes	Yes	No	No	No	No	No	No	No	Yes	No	Yes	No	Negative	2	0	1	1	1	1	0	0	2	Yes	Yes	Yes	No	Yes	No	No	No	Yes	Yes	Yes	No	No	No	No	No	No	No	No
228	Young adults	Male	Unmarried	Nuclear	Middle	Poor	Overweight/ obese	Yes	No	No	No	No	No	No	No	No	No	No	No	No	Negative	0	0	0	0	0	0	0	0	0	No	No	No	No	No	No	No	No	No	No	No	No	No	No	No	No	No	No	No
229	Young adults	Male	Unmarried	Join	Middle	Poor	Normal/lean	Yes	No	No	No	No	No	No	No	No	No	Yes	No	Yes	Positive	3	2	3	3	1	1	2	0	0	Yes	Yes	No	Yes	Yes	Yes	No	Yes	Yes	Yes	Yes	Yes	Yes	No	Yes	No	Yes	No	No
230	Young adults	Male	Married	Join	Middle	Poor	Overweight/ obese	No	No	No	Yes	No	No	No	No	No	Yes	Yes	No	No	Negative	1	0	1	3	0	0	2	0	0	Yes	Yes	No	Yes	Yes	Yes	Yes	Yes	Yes	No	Yes	No	No	No	No	No	No	No	No
231	Older adults	Male	Married	Nuclear	Lower	Poor	Overweight/ obese	Yes	No	No	Yes	Yes	No	No	No	No	Yes	No	Yes	No	Negative	1	1	1	1	0	1	1	0	1	Yes	Yes	No	No	Yes	No	No	Yes	Yes	Yes	Yes	No	No	No	No	No	No	No	No
232	Older adults	Male	Married	Join	Upper	Poor	Overweight/ obese	No	No	No	Yes	Yes	No	No	No	No	Yes	No	No	No	Positive	3	1	2	3	0	0	2	0	0	Yes	Yes	No	Yes	Yes	Yes	Yes	Yes	Yes	No	Yes	No	No	No	No	No	No	No	No
233	Young adults	Male	Married	Join	Middle	Poor	Overweight/ obese	No	No	No	No	No	No	No	No	No	Yes	No	No	No	Negative	0	0	1	3	0	0	2	0	0	Yes	Yes	No	No	Yes	Yes	Yes	Yes	Yes	No	Yes	No	No	No	No	No	No	No	No
234	Young adults	Female	Married	Join	Middle	Good	Overweight/ obese	No	No	No	No	No	No	No	No	No	Yes	No	No	No	Negative	0	0	1	3	0	0	2	0	0	Yes	Yes	No	Yes	Yes	No	No	Yes	No	No	Yes	No	No	No	No	No	No	No	No
235	Young adults	Female	Married	Nuclear	Middle	Good	Normal/lean	Yes	No	No	No	No	No	No	No	No	No	No	No	No	Negative	1	0	1	3	0	0	2	0	0	Yes	Yes	No	Yes	Yes	Yes	No	Yes	Yes	No	Yes	No	No	No	No	No	No	No	No
236	Young adults	Male	Married	Join	Upper	Good	Overweight/ obese	Yes	No	No	No	No	No	No	No	Yes	Yes	No	No	No	Negative	0	0	0	3	0	0	0	0	0	No	Yes	No	No	No	No	No	No	No	No	No	No	No	No	No	No	No	No	No
237	Young adults	Female	Married	Join	Upper	Good	Overweight/ obese	Yes	No	Yes	No	No	No	No	No	No	Yes	No	No	No	Negative	2	1	1	3	1	0	0	1	0	Yes	No	No	No	No	Yes	Yes	Yes	No	Yes	Yes	No	No	No	No	No	No	No	No
238	Older adults	Female	Married	Join	Upper	Good	Overweight/ obese	Yes	No	Yes	No	No	No	No	No	No	Yes	No	No	No	Negative	1	1	1	1	0	0	0	1	0	Yes	No	No	No	Yes	No	Yes	Yes	No	Yes	Yes	No	No	No	No	No	No	No	No
239	Young adults	Male	Unmarried	Nuclear	Middle	Good	Overweight/ obese	Yes	Yes	No	No	No	No	No	No	No	No	No	No	No	Negative	1	0	3	2	0	0	3	0	0	No	No	No	No	No	No	No	No	No	Yes	No	No	No	No	No	No	No	No	No
240	Older adults	Female	Married	Nuclear	Middle	Poor	Normal/lean	Yes	No	No	Yes	No	No	No	No	No	Yes	No	No	No	Negative	1	1	1	1	1	0	0	0	0	Yes	Yes	No	No	No	No	No	No	Yes	Yes	Yes	No	No	No	No	No	No	No	No
241	Young adults	Male	Married	Nuclear	Upper	Poor	Normal/lean	No	No	No	No	No	No	No	No	No	No	No	Yes	No	Negative	0	0	3	3	1	0	1	1	0	Yes	Yes	No	No	Yes	Yes	Yes	Yes	Yes	Yes	Yes	No	No	No	No	No	No	No	No
242	Older adults	Female	Married	Nuclear	Middle	Poor	Overweight/ obese	Yes	No	No	No	Yes	No	No	No	No	No	No	No	No	Negative	2	0	1	1	1	0	0	0	0	No	No	No	No	No	No	Yes	Yes	No	Yes	Yes	No	No	No	No	No	No	No	No
243	Young adults	Female	Married	Nuclear	Upper	Poor	Overweight/ obese	Yes	No	No	No	Yes	No	No	No	No	Yes	No	No	Yes	Positive	3	3	1	3	2	3	3	3	0	Yes	Yes	Yes	Yes	Yes	Yes	Yes	Yes	Yes	No	Yes	No	No	No	Yes	No	No	No	No
244	Young adults	Male	Married	Join	Lower	Good	Normal/lean	No	No	Yes	No	No	No	No	No	No	No	No	No	No	Negative	0	0	0	0	0	0	0	0	0	No	No	No	No	Yes	No	No	No	No	No	No	No	No	No	No	No	No	No	No
245	Older adults	Female	Married	Nuclear	Middle	Poor	Overweight/ obese	No	No	No	No	No	No	No	No	Yes	No	No	No	No	Positive	3	3	1	3	3	1	3	1	0	No	Yes	Yes	Yes	No	Yes	No	Yes	Yes	No	Yes	No	No	No	No	No	No	No	No
246	Older adults	Male	Divorced/widowed	Nuclear	Upper	Poor	Overweight/ obese	No	No	No	No	Yes	Yes	No	No	No	No	No	No	No	Positive	2	2	2	2	1	1	1	1	1	No	No	No	No	No	Yes	Yes	Yes	No	No	Yes	No	No	No	No	No	No	No	No
247	Young adults	Male	Unmarried	Nuclear	Upper	Good	Normal/lean	Yes	No	Yes	No	No	No	No	No	Yes	Yes	No	No	No	Positive	2	1	1	1	1	1	3	1	0	Yes	Yes	Yes	Yes	Yes	Yes	Yes	Yes	Yes	Yes	Yes	No	No	No	No	No	No	No	No
248	Young adults	Male	Unmarried	Nuclear	Upper	Good	Normal/lean	Yes	No	Yes	No	No	No	No	No	Yes	Yes	No	No	No	Positive	2	1	1	1	1	1	3	1	0	Yes	Yes	Yes	Yes	Yes	Yes	Yes	Yes	Yes	Yes	Yes	No	No	No	No	No	No	No	No
249	Young adults	Female	Married	Nuclear	Upper	Poor	Normal/lean	Yes	No	No	No	No	No	No	No	Yes	Yes	No	No	Yes	Positive	3	3	3	3	3	3	3	0	0	Yes	Yes	Yes	No	No	No	No	Yes	No	No	Yes	No	Yes	No	Yes	No	No	Yes	Yes
250	Young adults	Female	Unmarried	Join	Middle	Good	Overweight/ obese	Yes	No	No	No	No	No	No	No	No	Yes	No	No	No	Negative	2	2	0	1	0	1	1	0	0	No	Yes	No	No	Yes	No	Yes	Yes	No	Yes	Yes	No	No	No	No	No	No	No	No
251	Young adults	Female	Married	Nuclear	Upper	Poor	Overweight/ obese	Yes	No	No	No	No	No	No	No	Yes	Yes	No	No	Yes	Positive	3	3	2	3	1	0	3	0	3	No	Yes	Yes	Yes	No	Yes	Yes	Yes	Yes	Yes	Yes	Yes	No	No	Yes	Yes	Yes	Yes	Yes
252	Young adults	Male	Unmarried	Nuclear	Middle	Good	Under weight	No	No	No	No	No	No	No	No	Yes	No	No	No	No	Negative	0	0	0	0	0	0	0	0	0	No	No	No	No	No	No	No	No	No	No	No	No	No	No	No	No	No	No	No
253	Older adults	Male	Married	Nuclear	Upper	Good	Overweight/ obese	No	No	No	No	No	No	No	No	No	No	No	No	No	Negative	1	1	0	1	1	0	0	0	0	Yes	Yes	No	No	No	No	No	No	Yes	Yes	Yes	No	No	No	No	No	No	No	No
254	Young adults	Male	Married	Join	Lower	Good	Overweight/ obese	Yes	No	No	No	No	No	No	No	No	Yes	No	No	No	Negative	1	1	0	1	0	0	1	0	0	Yes	Yes	No	No	No	No	No	No	Yes	Yes	No	No	No	No	No	No	No	No	No
255	Young adults	Female	Unmarried	Nuclear	Lower	Poor	Normal/lean	Yes	No	No	No	No	No	No	No	No	Yes	No	Yes	No	Positive	0	0	3	3	0	0	3	2	1	Yes	Yes	No	No	Yes	No	No	Yes	Yes	No	Yes	No	No	No	No	No	No	No	No
256	Young adults	Male	Married	Nuclear	Upper	Good	Normal/lean	No	No	No	No	No	No	No	No	Yes	No	Yes	No	No	Negative	0	0	0	1	0	0	0	0	0	No	Yes	No	No	No	Yes	No	Yes	No	No	Yes	No	No	No	No	No	No	No	No
257	Young adults	Male	Unmarried	Nuclear	Lower	Poor	Normal/lean	No	Yes	No	No	No	No	No	No	No	Yes	No	No	No	Positive	2	3	0	1	2	2	0	1	2	Yes	Yes	No	No	No	No	Yes	Yes	Yes	Yes	No	No	No	No	No	No	No	No	No
258	Young adults	Female	Married	Join	Upper	Poor	Overweight/ obese	Yes	No	No	No	No	No	No	No	Yes	Yes	No	No	Yes	Positive	3	3	3	3	1	1	1	1	0	No	Yes	No	No	No	No	Yes	Yes	No	No	Yes	Yes	Yes	No	Yes	Yes	No	Yes	Yes
259	Older adults	Male	Married	Nuclear	Middle	Poor	Overweight/ obese	No	No	Yes	Yes	Yes	No	No	No	No	No	No	No	No	Positive	1	1	1	2	3	0	3	0	0	Yes	Yes	No	No	Yes	No	Yes	No	Yes	Yes	Yes	No	No	No	No	No	No	No	No
260	Young adults	Female	Married	Join	Upper	Poor	Overweight/ obese	No	No	No	No	No	No	No	No	No	Yes	No	Yes	Yes	Positive	1	1	3	3	2	0	2	1	1	No	Yes	No	Yes	No	No	Yes	Yes	No	Yes	Yes	No	Yes	No	No	No	No	Yes	Yes
261	Young adults	Male	Unmarried	Nuclear	Upper	Poor	Normal/lean	Yes	Yes	Yes	No	No	No	No	No	No	Yes	No	Yes	Yes	Positive	1	1	2	3	1	0	3	1	0	No	Yes	No	No	Yes	No	Yes	Yes	No	Yes	Yes	No	No	No	No	No	No	Yes	Yes
262	Young adults	Female	Unmarried	Nuclear	Upper	Poor	Normal/lean	Yes	No	Yes	No	No	No	No	No	Yes	No	No	No	No	Positive	2	3	1	3	1	2	3	2	3	Yes	Yes	No	Yes	Yes	Yes	Yes	Yes	No	Yes	Yes	No	No	No	No	No	No	No	No
263	Young adults	Male	Unmarried	Nuclear	Middle	Poor	Normal/lean	Yes	Yes	Yes	No	Yes	No	No	No	Yes	Yes	No	No	Yes	Positive	3	1	0	3	3	0	3	3	0	No	Yes	Yes	Yes	No	No	No	No	Yes	Yes	Yes	No	No	No	No	No	Yes	Yes	Yes
264	Young adults	Female	Married	Join	Upper	Poor	Normal/lean	Yes	No	No	No	No	No	No	No	Yes	Yes	No	No	Yes	Positive	1	3	2	3	3	0	3	1	0	Yes	Yes	No	Yes	No	Yes	Yes	No	Yes	No	Yes	No	Yes	Yes	Yes	No	Yes	No	No
265	Young adults	Male	Unmarried	Join	Middle	Good	Under weight	No	No	Yes	No	No	No	No	No	No	No	No	No	No	Negative	1	0	1	0	0	1	0	1	1	No	No	No	No	No	No	No	Yes	No	No	Yes	No	No	No	No	No	No	No	No
266	Young adults	Female	Unmarried	Nuclear	Lower	Good	Normal/lean	No	No	Yes	No	No	No	No	No	No	Yes	No	No	No	Negative	1	0	1	1	0	0	0	0	0	No	No	No	No	No	No	No	No	No	No	No	No	No	No	No	No	No	No	No
267	Young adults	Female	Married	Join	Upper	Poor	Normal/lean	Yes	No	No	No	No	No	No	No	Yes	Yes	No	No	Yes	Positive	1	1	2	1	1	0	3	1	0	Yes	Yes	No	Yes	No	Yes	Yes	No	Yes	Yes	Yes	No	Yes	No	Yes	No	Yes	Yes	No
268	Older adults	Male	Married	Nuclear	Middle	Poor	Overweight/ obese	No	No	No	Yes	Yes	No	No	No	Yes	Yes	No	No	No	Negative	1	1	1	1	1	0	1	0	0	Yes	Yes	No	Yes	No	No	No	No	No	No	No	No	No	No	No	No	No	No	No
269	Older adults	Male	Married	Join	Middle	Poor	Overweight/ obese	Yes	No	No	Yes	No	No	No	No	No	Yes	No	No	No	Positive	1	1	2	0	2	2	0	2	2	Yes	Yes	No	Yes	Yes	Yes	No	No	No	No	Yes	No	No	No	No	No	No	No	No
270	Older adults	Female	Married	Nuclear	Middle	Poor	Normal/lean	No	No	No	No	No	No	No	No	No	Yes	No	No	No	Negative	1	1	1	3	0	0	1	0	0	No	No	No	No	Yes	No	No	No	No	No	No	No	No	No	No	No	No	No	No
271	Young adults	Male	Unmarried	Nuclear	Lower	Good	Normal/lean	No	No	No	No	No	No	No	No	No	Yes	No	No	No	Negative	1	0	1	1	1	1	0	1	0	Yes	Yes	Yes	Yes	Yes	No	No	No	No	No	Yes	No	No	No	No	No	No	No	No
272	Young adults	Female	Unmarried	Nuclear	Middle	Good	Overweight/ obese	No	No	Yes	No	No	No	No	No	No	Yes	No	No	No	Positive	2	1	1	1	2	3	3	0	3	Yes	Yes	No	No	Yes	No	Yes	Yes	No	Yes	Yes	No	No	No	No	No	No	No	No
273	Young adults	Male	Unmarried	Join	Lower	Poor	Overweight/ obese	Yes	Yes	No	No	No	No	No	No	No	Yes	No	No	No	Positive	3	3	1	1	0	1	1	0	0	No	No	No	No	No	Yes	No	Yes	No	No	No	No	No	No	No	No	No	No	No
274	Young adults	Male	Unmarried	Nuclear	Upper	Good	Overweight/ obese	No	No	Yes	No	No	No	No	No	No	No	No	No	No	Negative	3	3	0	1	0	0	0	0	0	No	No	No	No	No	No	No	No	No	No	No	No	No	No	No	No	No	No	No
275	Older adults	Male	Married	Nuclear	Upper	Good	Normal/lean	No	No	Yes	Yes	No	No	No	No	No	Yes	No	No	No	Negative	0	0	0	1	1	0	1	0	0	No	Yes	No	No	No	No	Yes	No	No	Yes	Yes	No	No	No	No	No	No	No	No
276	Young adults	Male	Unmarried	Nuclear	Upper	Good	Overweight/ obese	Yes	No	No	No	No	No	No	No	No	Yes	No	No	No	Negative	0	0	0	0	3	0	1	0	0	No	No	No	No	No	No	No	Yes	No	No	No	No	No	No	No	No	No	No	No
277	Older adults	Male	Married	Nuclear	Upper	Poor	Overweight/ obese	Yes	No	Yes	No	No	No	No	No	No	No	No	No	No	Negative	0	0	0	1	1	0	0	0	0	Yes	Yes	No	No	No	No	No	No	No	Yes	Yes	No	No	No	No	No	No	No	No
278	Older adults	Male	Married	Join	Upper	Good	Overweight/ obese	No	No	No	Yes	Yes	Yes	No	Yes	Yes	Yes	No	Yes	No	Negative	0	0	3	3	0	0	0	0	0	Yes	Yes	No	Yes	Yes	Yes	Yes	Yes	Yes	Yes	Yes	No	No	No	No	No	No	No	No
279	Young adults	Male	Unmarried	Nuclear	Middle	Good	Overweight/ obese	No	Yes	No	No	No	No	No	No	No	No	No	No	No	Positive	3	3	1	2	0	3	3	0	0	No	No	No	No	No	No	No	No	No	No	No	No	No	No	No	No	No	No	No
280	Older adults	Male	Married	Join	Upper	Poor	Overweight/ obese	No	Yes	No	No	Yes	No	No	No	Yes	No	No	No	No	Positive	1	1	3	1	1	0	1	1	2	Yes	Yes	No	Yes	Yes	Yes	No	Yes	Yes	Yes	Yes	No	No	No	No	No	No	No	No
281	Young adults	Female	Unmarried	Join	Upper	Poor	Overweight/ obese	No	No	Yes	No	No	No	No	No	No	No	No	No	No	Positive	3	3	3	3	3	3	3	2	3	No	Yes	Yes	No	Yes	No	No	Yes	No	Yes	Yes	No	No	No	No	No	No	No	No
282	Older adults	Female	Married	Join	Upper	Poor	Overweight/ obese	Yes	No	Yes	Yes	Yes	No	No	Yes	No	Yes	No	No	Yes	Negative	0	0	3	3	3	0	0	0	0	No	Yes	Yes	No	Yes	No	Yes	No	No	Yes	Yes	No	No	No	No	No	No	Yes	No
283	Young adults	Female	Married	Nuclear	Upper	Poor	Normal/lean	No	No	Yes	No	No	No	No	No	No	No	No	No	No	Negative	1	0	0	1	1	1	3	0	0	No	Yes	Yes	No	No	No	No	No	No	Yes	No	No	No	No	No	No	No	No	No
284	Young adults	Male	Unmarried	Nuclear	Upper	Good	Overweight/ obese	Yes	No	Yes	No	No	No	No	No	No	Yes	Yes	No	No	Negative	0	0	0	0	0	0	0	0	0	No	Yes	No	Yes	No	No	No	No	No	No	No	No	No	No	No	No	No	No	No
285	Young adults	Male	Unmarried	Nuclear	Lower	Good	Normal/lean	Yes	No	Yes	No	No	No	No	Yes	Yes	No	No	No	No	Positive	3	1	1	3	1	0	1	1	0	Yes	Yes	No	Yes	Yes	No	No	Yes	Yes	No	Yes	No	No	No	No	No	No	No	No
286	Older adults	Female	Married	Join	Lower	Good	Normal/lean	No	No	No	No	No	No	No	No	No	Yes	No	Yes	Yes	Negative	0	0	0	1	1	0	0	1	0	No	No	No	No	No	No	No	No	No	No	No	Yes	No	No	No	Yes	No	No	Yes
287	Young adults	Female	Married	Nuclear	Upper	Good	Normal/lean	No	No	No	No	No	No	No	No	No	Yes	No	No	No	Positive	3	1	3	3	1	0	3	0	0	Yes	No	No	No	No	No	Yes	No	No	No	Yes	No	No	No	No	No	No	No	No
288	Older adults	Male	Married	Join	Upper	Poor	Overweight/ obese	Yes	Yes	Yes	No	Yes	No	No	No	No	Yes	No	No	No	Positive	3	1	3	3	3	1	2	3	0	Yes	Yes	No	No	No	No	Yes	No	No	No	Yes	No	No	No	No	No	No	No	No
289	Young adults	Female	Unmarried	Nuclear	Upper	Poor	Normal/lean	No	No	Yes	No	No	No	No	No	Yes	Yes	No	No	No	Negative	1	1	1	1	1	1	1	1	1	Yes	No	No	Yes	Yes	No	Yes	Yes	No	Yes	Yes	No	No	No	No	No	No	No	No
290	Older adults	Male	Married	Join	Upper	Poor	Overweight/ obese	Yes	Yes	Yes	No	Yes	No	No	No	No	Yes	No	No	No	Positive	3	1	3	3	3	1	2	3	0	Yes	Yes	No	No	No	No	Yes	No	No	No	Yes	No	No	No	No	No	No	No	No
291	Young adults	Female	Married	Nuclear	Middle	Poor	Normal/lean	Yes	No	No	No	Yes	No	No	No	No	Yes	No	No	No	Positive	3	3	3	3	2	2	3	2	2	Yes	Yes	Yes	Yes	Yes	No	No	Yes	No	Yes	Yes	No	No	No	No	No	No	No	No
292	Young adults	Female	Unmarried	Nuclear	Middle	Poor	Normal/lean	No	No	Yes	No	No	No	No	No	No	No	No	Yes	No	Negative	1	0	1	0	1	2	2	2	0	No	Yes	Yes	No	Yes	No	Yes	Yes	No	No	No	No	No	No	No	No	No	No	No
293	Young adults	Male	Married	Join	Lower	Poor	Overweight/ obese	No	No	No	Yes	No	No	No	No	No	No	No	Yes	No	Positive	1	1	2	2	0	1	1	1	2	No	No	No	Yes	Yes	Yes	Yes	Yes	Yes	Yes	Yes	No	No	No	No	No	No	No	No
294	Young adults	Female	Unmarried	Nuclear	Upper	Good	Normal/lean	No	No	No	No	No	No	No	No	No	No	No	No	No	Positive	1	3	1	3	0	1	3	0	0	No	Yes	No	No	Yes	No	Yes	Yes	No	Yes	Yes	No	No	No	No	No	No	No	No
295	Young adults	Male	Unmarried	Nuclear	Middle	Poor	Overweight/ obese	Yes	Yes	No	No	No	Yes	No	No	No	Yes	Yes	No	No	Positive	2	2	2	2	2	1	2	0	1	Yes	Yes	No	Yes	No	Yes	No	Yes	No	No	Yes	No	No	No	No	No	No	No	No
296	Young adults	Female	Unmarried	Nuclear	Upper	Good	Normal/lean	No	No	No	No	No	No	No	No	No	No	No	No	No	Negative	1	0	1	1	1	0	1	1	0	No	Yes	No	No	No	No	No	Yes	No	Yes	Yes	No	No	No	No	No	No	No	No
297	Young adults	Female	Unmarried	Nuclear	Middle	Good	Under weight	No	No	No	No	No	No	No	No	No	No	No	Yes	No	Negative	0	1	0	0	1	1	1	0	1	Yes	Yes	No	No	Yes	No	No	No	Yes	Yes	No	No	No	No	No	No	No	No	No
298	Young adults	Female	Unmarried	Nuclear	Middle	Good	Normal/lean	Yes	No	No	No	No	No	No	No	Yes	Yes	No	No	No	Negative	0	1	3	1	0	1	0	0	1	Yes	Yes	No	Yes	Yes	Yes	Yes	Yes	No	Yes	Yes	No	No	No	No	No	No	No	No
299	Young adults	Female	Unmarried	Nuclear	Lower	Good	Under weight	Yes	No	Yes	No	No	No	No	No	No	No	No	Yes	No	Negative	0	0	0	0	0	0	0	0	0	Yes	Yes	No	No	Yes	No	No	No	Yes	Yes	No	No	No	No	No	No	No	No	No
300	Young adults	Male	Unmarried	Nuclear	Middle	Good	Normal/lean	No	No	No	No	No	No	No	No	No	Yes	No	No	No	Positive	1	1	2	1	2	1	2	1	1	Yes	Yes	No	No	Yes	No	Yes	Yes	No	No	Yes	No	No	No	No	No	No	No	No
301	Older adults	Male	Married	Join	Middle	Good	Overweight/ obese	No	Yes	No	No	No	No	No	No	No	No	No	No	No	Negative	0	0	0	0	0	0	1	0	0	Yes	No	No	No	No	No	No	Yes	No	No	No	No	No	No	No	No	No	No	No
302	Young adults	Female	Unmarried	Nuclear	Middle	Good	Normal/lean	Yes	No	No	No	No	No	No	No	No	No	No	No	No	Negative	0	0	0	0	0	0	1	0	0	No	No	No	No	No	No	No	No	No	No	No	No	No	No	No	No	No	No	No
303	Young adults	Female	Unmarried	Nuclear	Middle	Poor	Normal/lean	No	No	No	No	No	No	No	No	No	No	No	Yes	No	Negative	1	1	0	1	0	3	1	0	0	Yes	Yes	No	No	No	No	No	Yes	No	No	No	No	No	No	No	No	No	No	No
304	Older adults	Male	Married	Nuclear	Middle	Good	Normal/lean	No	No	No	No	No	No	No	No	No	Yes	No	Yes	No	Negative	1	0	0	0	0	0	0	0	0	Yes	Yes	No	No	Yes	Yes	No	No	Yes	No	Yes	No	No	No	No	No	No	No	No
305	Older adults	Male	Married	Nuclear	Middle	Good	Overweight/ obese	Yes	No	No	No	Yes	No	No	No	Yes	Yes	Yes	No	No	Negative	1	1	3	1	1	0	1	1	0	Yes	No	No	No	No	No	No	Yes	No	No	No	No	No	No	No	No	No	No	No
306	Young adults	Female	Unmarried	Nuclear	Upper	Good	Normal/lean	No	No	No	No	No	No	No	No	No	Yes	Yes	No	No	Positive	3	3	1	1	1	0	1	0	1	No	No	No	No	No	No	No	Yes	No	No	No	No	No	No	No	No	No	No	No
307	Older adults	Female	Married	Nuclear	Middle	Poor	Normal/lean	Yes	No	No	Yes	Yes	No	No	No	No	No	No	No	No	Negative	0	0	1	1	1	0	1	1	0	No	No	No	No	No	No	Yes	No	No	Yes	No	No	No	No	No	No	No	No	No
308	Young adults	Male	Unmarried	Nuclear	Lower	Good	Overweight/ obese	No	No	No	No	No	No	No	No	No	Yes	No	Yes	Yes	Negative	1	1	0	2	0	0	0	0	0	Yes	Yes	Yes	No	Yes	No	Yes	No	No	No	Yes	No	Yes	No	No	No	No	No	No
309	Older adults	Male	Married	Nuclear	Middle	Poor	Overweight/ obese	No	Yes	No	No	No	Yes	No	No	Yes	Yes	Yes	No	Yes	Negative	1	0	1	1	0	1	0	1	0	No	Yes	Yes	Yes	Yes	Yes	No	Yes	Yes	Yes	Yes	Yes	Yes	No	No	Yes	Yes	Yes	No
310	Older adults	Male	Married	Nuclear	Upper	Good	Normal/lean	No	No	Yes	No	Yes	Yes	No	No	Yes	No	No	Yes	No	Positive	1	1	2	3	2	0	1	2	0	Yes	Yes	No	Yes	Yes	No	No	Yes	No	No	Yes	No	No	No	No	No	No	No	No
311	Young adults	Female	Unmarried	Nuclear	Upper	Good	Normal/lean	Yes	No	No	No	No	No	No	No	No	No	No	No	No	Negative	0	0	0	0	0	0	0	0	0	Yes	No	No	No	No	No	No	No	No	Yes	No	No	No	No	No	No	No	No	No
312	Young adults	Male	Unmarried	Join	Lower	Poor	Overweight/ obese	No	No	No	No	No	No	No	No	No	Yes	Yes	No	No	Negative	1	0	2	2	0	0	1	0	0	Yes	Yes	Yes	Yes	Yes	No	No	Yes	No	Yes	No	No	No	No	No	No	No	No	No
313	Older adults	Female	Divorced/widowed	Join	Upper	Poor	Overweight/ obese	No	No	No	Yes	Yes	No	No	No	Yes	Yes	No	Yes	No	Positive	2	2	3	1	1	3	1	3	0	Yes	Yes	No	No	Yes	Yes	No	Yes	No	Yes	Yes	No	No	No	No	No	No	No	No
314	Young adults	Female	Unmarried	Nuclear	Middle	Good	Normal/lean	No	No	Yes	No	No	No	No	No	No	Yes	No	No	No	Positive	1	1	1	3	1	0	3	0	0	Yes	Yes	Yes	No	Yes	No	Yes	Yes	No	Yes	Yes	No	No	No	No	No	No	No	No
315	Young adults	Male	Unmarried	Nuclear	Upper	Poor	Normal/lean	No	No	Yes	No	Yes	No	No	No	No	Yes	Yes	No	No	Positive	3	3	3	3	2	3	3	2	1	Yes	Yes	No	Yes	Yes	No	Yes	Yes	Yes	Yes	No	No	No	No	No	No	No	No	No
316	Young adults	Female	Married	Nuclear	Upper	Good	Normal/lean	No	No	No	No	No	No	No	No	No	Yes	No	No	No	Negative	0	1	1	1	2	0	1	1	1	Yes	Yes	No	No	Yes	No	No	Yes	No	No	Yes	No	No	No	No	No	No	No	No
317	Young adults	Male	Married	Nuclear	Upper	Poor	Overweight/ obese	Yes	No	No	No	No	No	No	No	Yes	Yes	Yes	Yes	Yes	Positive	3	3	3	3	3	3	3	1	3	No	Yes	No	No	Yes	No	No	Yes	No	No	No	Yes	Yes	No	No	Yes	No	No	No
318	Young adults	Male	Unmarried	Nuclear	Middle	Good	Overweight/ obese	No	No	No	No	No	No	No	No	No	Yes	No	No	No	Positive	1	0	3	3	0	0	3	0	0	Yes	Yes	No	No	No	No	Yes	Yes	Yes	Yes	Yes	No	No	No	No	No	No	No	No
319	Young adults	Female	Unmarried	Nuclear	Middle	Good	Normal/lean	No	No	No	No	No	No	No	No	Yes	Yes	No	Yes	No	Negative	0	0	0	1	1	1	1	0	0	Yes	Yes	No	Yes	No	No	No	Yes	No	Yes	No	No	No	No	No	No	No	No	No
320	Young adults	Female	Married	Join	Lower	Poor	Overweight/ obese	Yes	Yes	Yes	Yes	No	No	No	No	No	No	No	Yes	No	Positive	1	2	0	1	3	0	1	3	0	Yes	No	Yes	No	No	Yes	Yes	Yes	No	No	No	No	No	No	No	No	No	No	No
321	Young adults	Female	Married	Join	Upper	Poor	Normal/lean	Yes	No	No	No	No	No	No	No	No	Yes	No	No	Yes	Negative	1	1	3	1	0	0	0	0	0	Yes	Yes	No	No	No	Yes	Yes	Yes	No	No	Yes	No	No	No	No	No	No	Yes	Yes
322	Young adults	Female	Married	Join	Upper	Poor	Overweight/ obese	Yes	No	No	No	No	No	No	No	No	No	No	Yes	No	Positive	2	1	3	2	3	1	1	2	0	No	Yes	No	No	Yes	No	Yes	No	No	No	Yes	No	No	No	No	No	No	No	No
323	Young adults	Male	Unmarried	Nuclear	Lower	Good	Normal/lean	Yes	Yes	Yes	No	No	No	No	No	No	Yes	Yes	No	No	Positive	1	1	3	1	0	1	2	1	0	No	Yes	Yes	Yes	No	No	Yes	Yes	No	Yes	Yes	No	No	No	No	No	No	No	No
324	Young adults	Male	Unmarried	Nuclear	Upper	Poor	Normal/lean	Yes	No	No	No	No	No	No	No	No	Yes	No	Yes	No	Positive	2	1	1	1	3	2	3	0	1	Yes	Yes	No	No	No	No	No	No	No	No	No	No	No	No	No	No	No	No	No
325	Young adults	Female	Unmarried	Nuclear	Lower	Poor	Normal/lean	No	No	No	No	No	No	No	No	Yes	Yes	Yes	Yes	Yes	Negative	1	1	1	2	0	0	1	1	0	Yes	No	Yes	Yes	Yes	Yes	Yes	Yes	Yes	Yes	Yes	No	No	No	Yes	No	No	Yes	No
326	Older adults	Female	Married	Nuclear	Upper	Poor	Normal/lean	No	No	No	Yes	Yes	Yes	No	No	No	Yes	No	No	No	Positive	1	1	1	3	2	1	3	1	1	Yes	Yes	No	Yes	Yes	No	Yes	Yes	No	Yes	Yes	No	No	No	No	No	No	No	No
327	Young adults	Male	Unmarried	Join	Upper	Good	Normal/lean	No	No	Yes	No	No	No	No	No	No	Yes	Yes	No	No	Negative	0	0	0	0	0	0	0	0	0	No	Yes	No	No	No	No	No	No	No	No	No	No	No	No	No	No	No	No	No
328	Young adults	Male	Unmarried	Nuclear	Upper	Good	Overweight/ obese	No	No	No	No	No	No	No	No	No	Yes	No	No	No	Negative	0	0	0	0	0	0	0	0	0	No	Yes	No	Yes	No	No	No	No	Yes	No	No	No	No	No	No	No	No	No	No
329	Young adults	Male	Married	Join	Middle	Poor	Overweight/ obese	No	No	No	No	No	No	No	No	No	No	Yes	No	No	Negative	0	0	0	3	0	0	0	0	0	Yes	Yes	No	Yes	Yes	Yes	No	Yes	Yes	No	No	No	No	No	No	No	No	No	No
330	Young adults	Male	Married	Join	Middle	Poor	Overweight/ obese	No	No	No	No	No	No	No	No	No	No	Yes	No	No	Negative	0	0	0	3	0	0	0	0	0	Yes	Yes	No	Yes	Yes	Yes	No	Yes	Yes	No	No	No	No	No	No	No	No	No	No
331	Young adults	Male	Married	Nuclear	Upper	Good	Overweight/ obese	No	No	No	No	No	No	No	No	No	No	No	Yes	No	Negative	0	0	0	0	0	0	0	0	0	Yes	Yes	No	No	Yes	No	Yes	No	No	Yes	Yes	No	No	No	No	No	No	No	No
332	Young adults	Male	Unmarried	Nuclear	Upper	Poor	Normal/lean	No	No	No	No	No	No	No	No	No	Yes	No	No	No	Negative	1	1	1	0	1	0	1	0	0	Yes	Yes	No	No	Yes	No	No	No	Yes	Yes	Yes	No	No	No	No	No	No	No	No
333	Older adults	Female	Married	Nuclear	Upper	Poor	Overweight/ obese	No	No	No	No	No	No	No	No	Yes	No	No	No	No	Positive	1	1	3	3	1	1	1	1	1	Yes	Yes	No	Yes	Yes	No	No	Yes	Yes	Yes	Yes	No	No	No	No	No	No	No	No
334	Young adults	Male	Unmarried	Join	Upper	Poor	Overweight/ obese	No	No	No	No	No	No	No	No	Yes	No	No	Yes	No	Positive	1	1	0	3	0	2	1	3	0	Yes	Yes	Yes	Yes	No	No	Yes	Yes	No	No	Yes	No	No	No	No	No	No	No	No
335	Young adults	Female	Married	Nuclear	Middle	Good	Normal/lean	Yes	No	Yes	No	Yes	No	No	No	Yes	No	No	No	No	Negative	0	0	1	1	0	2	1	2	2	Yes	Yes	Yes	Yes	Yes	Yes	Yes	Yes	No	No	Yes	No	No	No	No	No	No	No	No
336	Young adults	Male	Unmarried	Join	Lower	Good	Normal/lean	No	No	No	No	No	No	No	No	No	No	No	No	No	Positive	1	2	3	0	1	0	3	0	0	Yes	No	No	No	No	No	Yes	No	Yes	Yes	No	No	No	No	No	No	No	No	No
337	Young adults	Female	Married	Nuclear	Upper	Good	Overweight/ obese	No	No	Yes	Yes	Yes	No	No	No	No	Yes	No	No	No	Positive	2	1	3	1	2	1	1	1	3	No	Yes	No	No	Yes	No	No	Yes	No	Yes	Yes	No	No	No	No	No	No	No	No
338	Young adults	Female	Unmarried	Nuclear	Middle	Good	Normal/lean	Yes	No	No	No	No	No	No	No	No	No	No	No	No	Negative	0	0	0	2	0	0	0	0	0	No	No	No	No	No	No	No	No	No	No	No	No	No	No	No	No	No	No	No
339	Young adults	Female	Married	Join	Upper	Poor	Normal/lean	Yes	No	No	No	No	No	No	No	No	Yes	No	Yes	Yes	Negative	3	0	3	1	1	0	1	0	0	No	Yes	No	No	No	No	Yes	No	No	Yes	Yes	No	No	Yes	Yes	No	No	Yes	No
340	Young adults	Male	Unmarried	Nuclear	Middle	Good	Normal/lean	Yes	No	Yes	No	No	No	No	No	No	No	No	No	No	Negative	0	0	0	0	0	0	0	0	0	No	No	No	No	No	No	No	No	No	No	No	No	No	No	No	No	No	No	No
341	Young adults	Male	Unmarried	Nuclear	Upper	Poor	Normal/lean	No	No	No	No	No	No	No	No	No	No	No	Yes	No	Negative	3	0	0	3	0	0	1	1	1	Yes	Yes	No	No	No	No	No	No	No	No	Yes	No	No	No	No	No	No	No	No
342	Young adults	Female	Married	Join	Lower	Poor	Normal/lean	No	No	No	No	No	No	No	No	No	Yes	No	No	No	Negative	1	0	0	1	0	0	0	0	0	Yes	Yes	No	No	No	No	No	Yes	No	No	No	No	No	No	No	No	No	No	No
343	Young adults	Male	Unmarried	Nuclear	Upper	Poor	Normal/lean	Yes	No	No	No	No	No	No	No	No	Yes	No	Yes	Yes	Negative	0	0	2	3	0	0	0	0	0	No	Yes	No	No	No	No	No	Yes	No	No	Yes	No	Yes	No	No	No	No	No	Yes
344	Young adults	Female	Unmarried	Nuclear	Middle	Poor	Normal/lean	No	No	No	No	No	No	No	No	No	Yes	No	Yes	No	Positive	1	1	3	1	1	1	1	1	1	Yes	Yes	No	Yes	Yes	No	No	Yes	Yes	No	Yes	No	No	No	No	No	No	No	No
345	Young adults	Male	Unmarried	Nuclear	Upper	Good	Normal/lean	Yes	No	No	No	No	No	No	No	No	Yes	No	No	No	Negative	1	1	0	1	0	0	1	0	0	No	Yes	No	No	Yes	No	Yes	Yes	No	Yes	Yes	No	No	No	No	No	No	No	No
346	Young adults	Female	Unmarried	Nuclear	Upper	Poor	Normal/lean	Yes	No	Yes	No	No	No	No	No	No	Yes	No	No	Yes	Negative	1	0	1	1	1	0	0	0	0	Yes	Yes	Yes	No	Yes	No	No	Yes	No	Yes	Yes	Yes	No	No	No	Yes	No	No	Yes
347	Older adults	Female	Married	Nuclear	Upper	Good	Overweight/ obese	No	No	No	No	Yes	Yes	No	No	No	No	No	No	No	Positive	1	1	2	1	1	2	1	1	0	Yes	Yes	No	No	Yes	Yes	Yes	Yes	No	Yes	Yes	No	No	No	No	No	No	No	No
348	Young adults	Male	Unmarried	Nuclear	Upper	Good	Overweight/ obese	Yes	No	Yes	No	No	No	No	No	No	Yes	No	No	No	Positive	2	1	2	2	3	0	3	1	0	Yes	Yes	No	No	Yes	No	No	Yes	No	Yes	Yes	No	No	No	No	No	No	No	No
349	Young adults	Male	Unmarried	Nuclear	Lower	Poor	Under weight	No	No	No	No	Yes	Yes	No	No	Yes	Yes	No	No	No	Positive	1	1	2	3	3	1	1	1	1	Yes	Yes	No	Yes	Yes	Yes	Yes	Yes	Yes	Yes	Yes	No	No	No	No	No	No	No	No
350	Young adults	Female	Unmarried	Nuclear	Upper	Good	Overweight/ obese	No	No	No	No	No	No	No	No	No	No	No	No	No	Positive	1	1	3	3	2	2	2	3	2	Yes	Yes	No	No	Yes	No	No	Yes	No	No	Yes	No	No	No	No	No	No	No	No
351	Older adults	Male	Married	Nuclear	Upper	Poor	Under weight	Yes	No	Yes	Yes	Yes	Yes	No	No	No	Yes	No	No	No	Negative	1	1	1	1	1	1	1	1	1	Yes	Yes	Yes	Yes	Yes	Yes	Yes	Yes	Yes	Yes	Yes	No	No	No	No	No	No	No	No
352	Young adults	Male	Unmarried	Nuclear	Upper	Good	Overweight/ obese	Yes	No	No	No	No	No	No	No	No	No	No	No	No	Negative	0	0	0	0	0	0	0	0	0	No	No	No	No	No	No	No	No	No	No	No	No	No	No	No	No	No	No	No
353	Young adults	Female	Unmarried	Nuclear	Upper	Good	Overweight/ obese	Yes	No	No	No	No	No	No	No	No	No	Yes	No	Yes	Negative	0	0	0	0	0	0	0	0	0	No	No	No	No	No	No	No	No	No	No	No	No	No	No	No	No	No	No	No
354	Young adults	Female	Unmarried	Nuclear	Upper	Good	Overweight/ obese	Yes	No	No	No	No	No	No	No	No	Yes	Yes	No	Yes	Negative	0	0	1	0	1	1	1	1	0	No	No	No	No	No	No	No	No	No	No	No	No	No	No	No	No	No	No	No
355	Older adults	Female	Married	Nuclear	Upper	Good	Overweight/ obese	Yes	No	Yes	No	No	No	No	No	No	No	No	No	No	Positive	2	2	1	1	0	2	1	2	1	No	No	No	No	No	No	No	No	No	No	No	No	No	No	No	No	No	No	No
356	Young adults	Male	Unmarried	Nuclear	Upper	Good	Overweight/ obese	Yes	Yes	Yes	No	No	No	No	No	No	Yes	Yes	No	Yes	Negative	0	0	0	0	1	1	2	1	1	No	No	No	No	No	No	No	No	No	No	No	No	No	No	No	No	No	No	No
357	Young adults	Female	Unmarried	Nuclear	Upper	Good	Overweight/ obese	Yes	No	Yes	No	No	No	No	No	No	Yes	Yes	No	Yes	Negative	0	0	0	0	0	0	0	0	0	No	No	No	No	No	No	No	No	No	No	No	No	No	No	No	No	No	No	No
358	Young adults	Male	Unmarried	Nuclear	Upper	Good	Overweight/ obese	Yes	Yes	Yes	No	No	No	No	No	No	Yes	Yes	No	Yes	Negative	0	0	0	0	0	0	0	0	1	No	No	No	No	No	No	No	No	No	No	No	No	No	No	No	No	No	No	No
359	Young adults	Male	Unmarried	Nuclear	Upper	Good	Overweight/ obese	Yes	Yes	Yes	No	No	No	No	No	No	Yes	Yes	No	Yes	Positive	0	2	1	2	1	1	0	2	1	No	No	No	No	No	No	No	No	No	No	No	No	No	No	No	No	No	No	No
360	Young adults	Male	Unmarried	Nuclear	Upper	Good	Overweight/ obese	Yes	Yes	No	No	No	No	No	No	No	No	No	No	Yes	Positive	0	1	2	2	3	2	2	2	0	No	No	No	No	No	No	No	No	No	No	No	No	No	No	No	No	No	No	No
361	Young adults	Female	Unmarried	Nuclear	Upper	Good	Overweight/ obese	Yes	Yes	Yes	No	No	No	No	No	No	No	No	No	Yes	Positive	0	2	1	1	1	2	1	2	1	No	No	No	No	No	No	No	No	No	No	No	No	No	No	No	No	No	No	No
362	Young adults	Male	Unmarried	Nuclear	Lower	Good	Normal/lean	No	No	Yes	No	No	No	No	No	No	No	No	Yes	No	Negative	0	0	1	0	0	2	0	0	0	Yes	Yes	No	No	Yes	Yes	No	No	Yes	Yes	Yes	No	No	No	No	No	No	No	No
363	Young adults	Female	Married	Join	Upper	Poor	Normal/lean	Yes	No	Yes	Yes	No	Yes	Yes	Yes	No	Yes	No	No	No	Positive	1	1	1	1	1	1	2	2	2	Yes	No	Yes	Yes	Yes	No	No	No	Yes	No	No	No	No	No	No	No	No	No	No
364	Young adults	Male	Unmarried	Nuclear	Middle	Good	Overweight/ obese	Yes	No	Yes	No	No	No	No	No	No	No	Yes	No	No	Negative	0	0	1	0	1	0	0	0	0	No	Yes	No	No	No	No	Yes	No	No	No	No	No	No	No	No	No	No	No	No
365	Young adults	Male	Married	Join	Lower	Good	Overweight/ obese	Yes	No	No	Yes	No	No	Yes	Yes	No	Yes	Yes	No	No	Positive	2	2	2	3	3	1	1	3	2	Yes	No	Yes	No	Yes	No	Yes	No	No	No	Yes	No	No	No	No	No	No	No	No
366	Young adults	Male	Unmarried	Nuclear	Upper	Good	Overweight/ obese	Yes	Yes	Yes	No	No	No	No	No	No	No	Yes	No	No	Negative	0	0	0	0	0	0	0	0	0	No	Yes	No	No	No	No	No	Yes	No	No	No	No	No	No	No	No	No	No	No
367	Young adults	Male	Married	Join	Upper	Good	Overweight/ obese	No	No	No	No	No	No	No	No	No	No	No	No	Yes	Negative	1	0	0	1	0	0	0	0	0	No	Yes	No	No	No	No	No	No	No	Yes	Yes	Yes	Yes	No	No	No	No	No	No
368	Young adults	Male	Unmarried	Nuclear	Middle	Good	Normal/lean	No	No	No	No	No	No	No	No	No	Yes	No	No	No	Positive	1	2	1	1	2	3	3	2	0	Yes	Yes	No	No	No	Yes	No	Yes	No	Yes	No	No	No	No	No	No	No	No	No
369	Older adults	Female	Married	Nuclear	Lower	Poor	Normal/lean	Yes	No	No	No	No	No	No	No	No	No	Yes	No	No	Negative	0	2	1	1	1	1	0	0	0	Yes	Yes	No	No	Yes	Yes	Yes	Yes	No	Yes	Yes	No	No	No	No	No	No	No	No
370	Young adults	Male	Unmarried	Nuclear	Lower	Good	Overweight/ obese	Yes	No	No	No	No	No	No	No	Yes	Yes	No	No	No	Positive	1	3	3	2	1	0	1	0	0	No	Yes	No	Yes	Yes	No	Yes	Yes	No	Yes	Yes	No	No	No	No	No	No	No	No
371	Older adults	Male	Married	Join	Upper	Poor	Normal/lean	No	Yes	No	No	No	Yes	No	Yes	No	Yes	No	No	No	Positive	1	1	1	3	2	1	1	1	0	Yes	Yes	No	No	Yes	No	Yes	Yes	No	Yes	Yes	No	No	No	No	No	No	No	No
372	Young adults	Female	Unmarried	Nuclear	Middle	Good	Normal/lean	No	No	No	No	No	No	No	No	Yes	Yes	No	No	No	Negative	0	1	0	0	1	0	2	1	0	No	Yes	No	No	Yes	No	Yes	Yes	No	Yes	Yes	No	No	No	No	No	No	No	No
373	Young adults	Female	Divorced/widowed	Join	Lower	Poor	Normal/lean	No	No	No	No	No	No	No	No	No	Yes	No	Yes	Yes	Positive	2	1	2	1	2	2	1	2	1	No	Yes	Yes	No	No	No	Yes	No	Yes	No	No	Yes	Yes	No	No	No	No	No	Yes
374	Young adults	Female	Married	Join	Lower	Good	Normal/lean	No	No	No	No	No	No	No	No	No	No	No	Yes	No	Positive	2	3	1	1	1	3	3	3	2	Yes	Yes	No	Yes	No	No	Yes	No	Yes	Yes	Yes	No	No	No	No	No	No	No	No
375	Older adults	Female	Divorced/widowed	Join	Upper	Poor	Overweight/ obese	No	No	Yes	Yes	Yes	No	No	No	Yes	Yes	No	No	No	Negative	0	0	1	2	1	0	1	0	0	No	Yes	No	No	No	No	No	Yes	No	No	No	No	No	No	No	No	No	No	No
376	Young adults	Male	Unmarried	Nuclear	Middle	Good	Normal/lean	Yes	Yes	No	No	No	No	No	No	No	Yes	No	Yes	No	Negative	2	1	0	1	0	0	1	0	0	Yes	Yes	No	No	Yes	No	No	Yes	Yes	No	Yes	No	No	No	No	No	No	No	No
377	Older adults	Male	Married	Nuclear	Lower	Good	Overweight/ obese	Yes	No	No	Yes	No	No	No	No	No	No	No	No	No	Negative	0	0	0	1	0	0	0	0	0	No	Yes	No	No	Yes	No	No	Yes	No	Yes	No	No	No	No	No	No	No	No	No
378	Young adults	Male	Unmarried	Nuclear	Upper	Good	Overweight/ obese	Yes	Yes	Yes	No	No	No	No	No	No	Yes	Yes	No	Yes	Negative	2	0	0	3	0	0	3	0	0	No	Yes	No	No	Yes	No	Yes	Yes	No	No	Yes	No	No	No	No	No	No	No	No
379	Older adults	Male	Married	Nuclear	Middle	Good	Overweight/ obese	No	No	No	Yes	Yes	No	No	No	Yes	Yes	No	Yes	No	Negative	1	0	0	1	1	0	1	1	0	Yes	Yes	No	Yes	Yes	No	Yes	Yes	Yes	Yes	Yes	No	No	No	No	No	No	No	No
380	Older adults	Male	Unmarried	Join	Upper	Good	Overweight/ obese	No	No	Yes	No	No	No	No	No	No	Yes	No	No	No	Negative	0	0	0	3	0	0	0	0	0	No	Yes	Yes	No	No	No	No	No	No	No	Yes	No	No	No	No	No	No	No	No
381	Young adults	Female	Married	Join	Upper	Poor	Overweight/ obese	Yes	No	No	No	No	No	No	No	No	Yes	Yes	Yes	No	Negative	0	1	3	1	0	0	1	0	0	Yes	Yes	No	Yes	No	Yes	No	Yes	No	No	Yes	No	No	No	No	No	No	No	No
382	Young adults	Male	Unmarried	Nuclear	Lower	Good	Normal/lean	No	No	No	No	No	No	No	No	No	No	No	No	No	Negative	0	0	0	0	0	0	0	0	0	Yes	Yes	No	Yes	No	Yes	No	No	No	No	Yes	No	No	No	No	No	No	No	No
383	Young adults	Male	Unmarried	Nuclear	Middle	Good	Normal/lean	No	No	No	No	No	No	No	No	No	No	No	No	No	Negative	0	0	0	0	0	0	0	0	0	Yes	Yes	No	Yes	No	Yes	No	No	No	No	Yes	No	No	No	No	No	No	No	No
384	Older adults	Male	Married	Nuclear	Upper	Good	Overweight/ obese	Yes	No	No	Yes	No	No	No	No	No	Yes	No	No	No	Negative	0	0	0	0	0	0	0	0	0	No	Yes	No	No	No	No	No	No	No	No	No	No	No	No	No	No	No	No	No
385	Older adults	Female	Married	Nuclear	Upper	Poor	Overweight/ obese	Yes	No	No	Yes	Yes	No	No	No	No	Yes	Yes	No	Yes	Negative	0	0	0	0	0	0	0	0	0	No	Yes	No	No	No	Yes	No	No	No	Yes	Yes	No	No	No	No	No	No	Yes	No
386	Young adults	Female	Unmarried	Nuclear	Upper	Good	Normal/lean	Yes	No	No	No	No	No	No	No	No	Yes	Yes	No	No	Negative	0	0	0	1	0	0	0	0	0	No	Yes	No	No	No	No	No	No	No	No	Yes	No	No	No	No	No	No	No	No
387	Young adults	Female	Married	Nuclear	Upper	Good	Overweight/ obese	Yes	No	No	No	No	No	No	No	No	Yes	No	No	No	Negative	0	0	0	0	0	0	0	0	0	No	Yes	No	No	No	No	No	No	No	No	Yes	No	No	No	No	No	No	No	No
388	Young adults	Female	Unmarried	Nuclear	Upper	Good	Overweight/ obese	Yes	No	No	No	No	No	No	No	No	Yes	No	No	No	Negative	0	0	0	0	0	0	0	0	0	No	Yes	No	No	No	No	No	No	No	No	Yes	No	No	No	No	No	No	No	No
389	Older adults	Female	Married	Nuclear	Upper	Good	Overweight/ obese	Yes	No	Yes	No	No	No	No	No	No	No	No	No	No	Negative	0	0	0	0	0	0	2	1	1	No	No	No	No	No	No	No	No	No	No	No	No	No	No	No	No	No	No	No
390	Older adults	Male	Unmarried	Nuclear	Upper	Good	Normal/lean	Yes	Yes	Yes	No	No	No	No	No	No	Yes	No	No	No	Negative	0	1	0	1	0	1	1	2	1	No	No	No	No	No	No	No	No	No	No	No	No	No	No	No	No	No	No	No
391	Young adults	Male	Unmarried	Nuclear	Middle	Good	Normal/lean	No	No	Yes	No	No	No	No	No	No	No	No	No	No	Negative	0	0	0	0	0	0	3	0	0	No	No	No	No	No	No	No	Yes	No	No	No	No	No	No	No	No	No	No	No
392	Older adults	Female	Married	Nuclear	Upper	Poor	Overweight/ obese	Yes	No	No	No	Yes	No	No	Yes	No	No	No	Yes	No	Negative	1	0	2	2	0	2	0	0	2	Yes	Yes	Yes	Yes	Yes	No	No	Yes	No	Yes	Yes	No	No	No	No	No	No	No	No
393	Older adults	Female	Married	Nuclear	Upper	Poor	Overweight/ obese	Yes	No	Yes	Yes	Yes	No	No	No	No	Yes	Yes	No	No	Positive	2	1	0	1	2	0	3	1	0	Yes	Yes	Yes	No	No	Yes	No	Yes	No	Yes	Yes	No	No	No	No	No	No	No	No
394	Young adults	Male	Unmarried	Join	Lower	Good	Overweight/ obese	No	No	No	No	No	No	No	No	No	Yes	No	No	No	Negative	0	0	1	0	0	0	0	0	0	Yes	Yes	No	Yes	No	No	No	No	No	Yes	Yes	No	No	No	No	No	No	No	No
395	Older adults	Female	Married	Nuclear	Middle	Poor	Normal/lean	No	No	Yes	No	Yes	No	No	No	Yes	Yes	No	No	No	Negative	0	0	0	0	0	0	0	0	0	No	Yes	No	Yes	Yes	Yes	No	Yes	No	Yes	Yes	No	No	No	No	No	No	No	No
396	Young adults	Female	Unmarried	Nuclear	Upper	Good	Normal/lean	Yes	No	No	No	No	No	No	No	Yes	Yes	No	No	No	Positive	3	3	3	3	3	3	3	3	3	Yes	Yes	No	Yes	Yes	Yes	Yes	Yes	Yes	Yes	Yes	No	No	No	No	No	No	No	No
397	Young adults	Female	Divorced/widowed	Nuclear	Upper	Good	Overweight/ obese	No	Yes	No	No	No	No	No	No	No	Yes	No	No	No	Positive	2	1	3	2	2	3	2	0	2	No	Yes	No	No	Yes	No	Yes	No	No	No	Yes	No	No	No	No	No	No	No	No
398	Young adults	Female	Married	Nuclear	Upper	Poor	Normal/lean	Yes	No	No	No	Yes	Yes	No	No	No	Yes	No	No	No	Positive	3	3	3	3	3	3	3	3	1	Yes	No	No	No	No	No	Yes	Yes	No	No	No	No	No	No	No	No	No	No	No
399	Young adults	Female	Married	Join	Middle	Poor	Overweight/ obese	No	No	Yes	No	No	No	No	No	Yes	No	No	No	No	Negative	0	1	1	1	1	0	0	0	1	No	No	No	Yes	Yes	No	Yes	No	Yes	Yes	No	No	No	No	No	No	No	No	No
400	Young adults	Male	Unmarried	Nuclear	Middle	Good	Overweight/ obese	Yes	No	Yes	No	No	No	No	No	No	Yes	No	No	No	Positive	0	1	1	3	1	1	2	1	1	Yes	Yes	Yes	No	Yes	Yes	Yes	Yes	Yes	Yes	Yes	No	No	No	No	No	No	No	No
401	Young adults	Female	Unmarried	Join	Lower	Poor	Under weight	Yes	No	No	No	No	No	No	No	No	No	No	No	Yes	Positive	3	3	2	3	3	2	1	0	1	Yes	Yes	No	Yes	Yes	Yes	Yes	Yes	Yes	Yes	Yes	No	Yes	No	Yes	No	No	No	No
402	Young adults	Male	Married	Join	Middle	Poor	Overweight/ obese	No	No	No	No	Yes	No	No	Yes	No	Yes	No	Yes	No	Positive	0	2	1	3	1	1	1	3	2	Yes	Yes	No	No	No	No	Yes	Yes	No	Yes	No	No	No	No	No	No	No	No	No
403	Young adults	Male	Unmarried	Nuclear	Middle	Poor	Overweight/ obese	Yes	No	No	No	No	No	No	No	No	Yes	No	No	Yes	Positive	3	3	3	3	2	3	3	3	0	Yes	Yes	Yes	No	No	No	No	Yes	Yes	No	Yes	Yes	No	No	No	No	No	No	No
404	Young adults	Male	Unmarried	Nuclear	Upper	Poor	Normal/lean	No	Yes	No	No	No	No	No	No	No	Yes	No	Yes	No	Positive	1	1	2	2	3	0	2	0	0	No	Yes	No	No	No	No	No	Yes	No	Yes	Yes	No	No	No	No	No	No	No	No
405	Young adults	Male	Married	Nuclear	Lower	Poor	Normal/lean	Yes	No	No	No	No	No	No	No	Yes	Yes	No	Yes	No	Negative	1	0	1	1	0	0	0	0	0	No	Yes	Yes	No	Yes	No	No	Yes	No	Yes	No	No	No	No	No	No	No	No	No
406	Older adults	Male	Married	Join	Upper	Good	Overweight/ obese	No	Yes	No	No	Yes	No	No	No	No	Yes	No	No	No	Negative	0	0	1	0	0	0	0	0	0	Yes	Yes	No	No	Yes	No	Yes	Yes	No	Yes	Yes	No	No	No	No	No	No	No	No
407	Young adults	Female	Unmarried	Nuclear	Upper	Poor	Normal/lean	Yes	No	No	No	No	No	No	No	No	Yes	No	No	No	Negative	1	0	3	1	1	0	0	0	0	Yes	Yes	No	No	No	No	No	No	No	No	No	No	No	No	No	No	No	No	No
408	Young adults	Female	Unmarried	Nuclear	Lower	Good	Normal/lean	No	No	No	No	No	No	No	No	No	Yes	No	No	No	Negative	0	1	0	0	0	1	1	1	1	No	Yes	No	No	No	No	No	Yes	No	No	No	No	No	No	No	No	No	No	No
409	Older adults	Female	Married	Join	Lower	Poor	Overweight/ obese	Yes	No	Yes	No	No	No	No	No	No	Yes	Yes	No	Yes	Negative	0	0	0	3	0	0	0	0	0	Yes	Yes	Yes	Yes	Yes	Yes	Yes	Yes	Yes	Yes	Yes	No	No	No	No	No	No	No	No
410	Older adults	Female	Married	Join	Lower	Poor	Overweight/ obese	Yes	No	Yes	No	No	No	No	No	No	Yes	Yes	No	Yes	Negative	0	0	0	0	0	0	0	0	0	Yes	Yes	Yes	Yes	Yes	Yes	Yes	Yes	Yes	Yes	Yes	Yes	Yes	No	No	Yes	No	Yes	Yes
411	Young adults	Male	Unmarried	Nuclear	Upper	Poor	Overweight/ obese	No	Yes	No	No	No	No	No	No	No	No	No	No	No	Negative	1	1	2	1	1	0	2	0	0	Yes	Yes	No	No	No	No	Yes	Yes	No	No	No	No	No	No	No	No	No	No	No
412	Older adults	Male	Married	Nuclear	Upper	Poor	Overweight/ obese	No	No	Yes	No	No	No	No	Yes	No	No	No	No	Yes	Negative	1	0	1	0	0	0	1	0	0	Yes	Yes	No	No	No	No	No	No	No	Yes	Yes	Yes	Yes	No	No	No	No	No	No
413	Older adults	Female	Married	Nuclear	Lower	Good	Overweight/ obese	Yes	No	Yes	Yes	No	No	No	Yes	No	Yes	Yes	No	Yes	Negative	0	1	1	1	1	0	1	0	0	Yes	Yes	Yes	Yes	Yes	Yes	Yes	Yes	Yes	Yes	Yes	Yes	Yes	No	No	Yes	No	Yes	Yes
414	Older adults	Female	Married	Nuclear	Upper	Poor	Overweight/ obese	No	No	No	No	No	No	No	No	No	No	No	No	Yes	Negative	0	0	1	1	1	0	0	0	0	Yes	Yes	No	No	Yes	Yes	Yes	Yes	Yes	Yes	No	Yes	Yes	No	No	No	No	No	No
415	Young adults	Female	Married	Nuclear	Lower	Good	Normal/lean	Yes	No	No	Yes	No	No	No	No	No	Yes	Yes	Yes	Yes	Negative	0	0	0	0	0	0	0	0	0	Yes	Yes	Yes	Yes	Yes	Yes	Yes	Yes	Yes	Yes	Yes	Yes	Yes	No	No	Yes	No	Yes	Yes
416	Young adults	Male	Unmarried	Nuclear	Middle	Poor	Under weight	No	No	No	No	No	No	No	No	Yes	Yes	No	No	No	Positive	1	1	0	2	1	3	2	1	3	No	Yes	No	Yes	No	No	No	No	Yes	No	No	No	No	No	No	No	No	No	No
417	Young adults	Male	Married	Nuclear	Upper	Good	Overweight/ obese	Yes	No	Yes	Yes	No	No	No	No	No	Yes	No	No	No	Negative	0	0	0	0	0	0	0	0	0	Yes	Yes	Yes	No	Yes	No	Yes	Yes	No	Yes	No	No	No	No	No	No	No	No	No
418	Young adults	Male	Married	Nuclear	Upper	Good	Normal/lean	Yes	No	No	No	No	No	No	No	No	Yes	No	No	No	Negative	0	1	2	1	1	2	1	0	0	Yes	Yes	No	No	Yes	No	Yes	Yes	No	Yes	Yes	No	No	No	No	No	No	No	No
419	Young adults	Female	Married	Nuclear	Lower	Good	Normal/lean	Yes	No	No	No	No	No	No	No	No	Yes	Yes	Yes	Yes	Negative	1	1	1	1	1	1	1	1	1	Yes	Yes	Yes	Yes	Yes	Yes	Yes	Yes	Yes	Yes	Yes	Yes	Yes	No	No	Yes	Yes	Yes	Yes
420	Older adults	Female	Married	Nuclear	Lower	Poor	Overweight/ obese	Yes	No	No	Yes	No	No	No	No	No	Yes	Yes	Yes	Yes	Positive	2	1	3	0	2	2	3	0	0	Yes	Yes	Yes	Yes	Yes	Yes	Yes	Yes	Yes	Yes	Yes	Yes	No	No	No	No	No	Yes	No
421	Older adults	Female	Unmarried	Nuclear	Lower	Good	Overweight/ obese	Yes	No	Yes	No	No	No	No	No	No	Yes	Yes	Yes	Yes	Positive	0	2	1	3	2	0	1	1	1	Yes	Yes	Yes	Yes	Yes	Yes	Yes	Yes	Yes	Yes	Yes	Yes	Yes	No	No	Yes	No	Yes	No
422	Older adults	Female	Married	Join	Upper	Good	Overweight/ obese	No	No	No	Yes	Yes	No	No	No	Yes	No	No	No	No	Positive	1	1	0	2	0	2	1	2	1	Yes	Yes	Yes	No	No	No	No	Yes	No	No	Yes	No	No	No	No	No	No	No	No
423	Young adults	Female	Married	Join	Lower	Poor	Overweight/ obese	No	No	No	No	No	No	No	No	No	No	No	Yes	No	Negative	1	0	0	3	1	1	1	1	0	No	Yes	No	No	No	No	No	No	No	Yes	Yes	No	No	No	No	No	No	No	No
424	Young adults	Male	Married	Join	Upper	Good	Normal/lean	No	No	No	No	No	No	No	No	No	No	No	No	No	Negative	1	1	0	3	2	0	1	0	0	No	No	No	No	No	No	No	No	No	Yes	Yes	No	No	No	No	No	No	No	No
425	Older adults	Female	Married	Join	Upper	Poor	Normal/lean	No	No	No	No	No	No	No	No	No	No	Yes	No	No	Positive	1	1	1	2	1	2	1	1	2	Yes	Yes	No	No	Yes	No	No	Yes	No	No	No	No	No	No	No	No	No	No	No
426	Young adults	Male	Married	Nuclear	Upper	Poor	Normal/lean	Yes	No	No	No	No	No	No	No	No	Yes	No	Yes	No	Positive	0	2	1	1	0	0	3	3	0	No	Yes	Yes	No	No	No	No	Yes	No	Yes	Yes	No	No	No	No	No	No	No	No
427	Young adults	Male	Married	Nuclear	Middle	Poor	Normal/lean	No	No	No	No	No	No	No	No	Yes	No	Yes	No	No	Negative	1	0	0	1	1	0	0	0	0	Yes	Yes	No	No	Yes	Yes	Yes	Yes	Yes	Yes	Yes	No	No	No	No	No	No	No	No
428	Young adults	Female	Unmarried	Nuclear	Upper	Good	Normal/lean	Yes	No	No	No	No	No	No	No	No	No	No	No	No	Negative	0	0	1	1	1	0	0	0	0	Yes	Yes	No	No	Yes	No	Yes	Yes	Yes	Yes	Yes	No	No	No	No	No	No	No	No
429	Young adults	Male	Unmarried	Nuclear	Upper	Poor	Under weight	Yes	No	Yes	No	No	No	No	No	No	No	No	No	No	Negative	2	1	2	1	1	0	0	0	0	No	Yes	No	No	Yes	Yes	Yes	Yes	Yes	Yes	Yes	No	No	No	No	No	No	No	No
430	Young adults	Female	Married	Nuclear	Upper	Poor	Overweight/ obese	No	No	No	No	No	No	No	No	Yes	No	No	No	No	Negative	1	0	1	1	1	0	1	0	0	No	Yes	No	No	Yes	Yes	Yes	Yes	Yes	Yes	Yes	No	No	No	No	No	No	No	No
431	Young adults	Female	Unmarried	Nuclear	Middle	Poor	Normal/lean	No	No	No	No	No	No	No	No	No	Yes	No	No	No	Positive	1	2	1	2	2	2	2	1	1	No	Yes	Yes	Yes	Yes	No	No	Yes	Yes	Yes	Yes	No	No	No	No	No	No	No	No
432	Older adults	Female	Married	Nuclear	Middle	Poor	Normal/lean	Yes	No	No	No	Yes	No	No	No	No	Yes	No	No	No	Positive	1	1	1	3	1	1	1	1	1	No	Yes	Yes	No	Yes	No	Yes	Yes	Yes	Yes	Yes	No	No	No	No	No	No	No	No
433	Older adults	Male	Married	Nuclear	Middle	Poor	Overweight/ obese	No	No	Yes	No	No	No	No	No	No	Yes	No	No	No	Negative	1	1	1	1	0	1	0	0	0	No	Yes	Yes	No	Yes	No	No	Yes	No	Yes	Yes	No	No	No	No	No	No	No	No
434	Young adults	Female	Unmarried	Join	Lower	Poor	Normal/lean	Yes	No	No	No	No	No	No	No	Yes	Yes	No	No	No	Positive	1	3	1	3	3	0	1	0	0	Yes	Yes	Yes	Yes	No	No	Yes	Yes	Yes	Yes	Yes	No	No	No	No	No	No	No	No
435	Older adults	Female	Married	Join	Lower	Poor	Normal/lean	Yes	No	No	No	No	No	No	No	No	Yes	Yes	Yes	Yes	Positive	1	1	0	1	2	2	3	3	0	Yes	Yes	Yes	Yes	Yes	Yes	Yes	Yes	Yes	Yes	Yes	Yes	Yes	No	Yes	Yes	Yes	Yes	Yes
436	Older adults	Male	Unmarried	Nuclear	Lower	Poor	Overweight/ obese	Yes	No	Yes	No	No	No	No	No	No	Yes	Yes	Yes	Yes	Positive	1	1	2	2	3	3	2	0	2	Yes	Yes	Yes	Yes	Yes	Yes	Yes	Yes	Yes	Yes	Yes	Yes	Yes	Yes	Yes	Yes	Yes	Yes	Yes
437	Older adults	Male	Married	Join	Lower	Poor	Normal/lean	Yes	Yes	No	Yes	Yes	Yes	Yes	Yes	Yes	Yes	Yes	Yes	Yes	Positive	0	1	2	3	0	1	2	3	0	Yes	Yes	Yes	Yes	Yes	Yes	Yes	Yes	Yes	Yes	Yes	Yes	Yes	Yes	Yes	Yes	Yes	Yes	Yes
438	Older adults	Female	Married	Join	Lower	Poor	Overweight/ obese	No	No	No	Yes	Yes	Yes	Yes	Yes	Yes	Yes	Yes	Yes	Yes	Positive	1	0	2	0	1	2	2	3	3	Yes	Yes	Yes	Yes	Yes	Yes	Yes	Yes	Yes	Yes	Yes	Yes	Yes	Yes	Yes	Yes	Yes	Yes	Yes
439	Older adults	Male	Married	Join	Lower	Poor	Overweight/ obese	Yes	No	No	Yes	Yes	Yes	Yes	Yes	Yes	Yes	Yes	Yes	Yes	Positive	0	1	2	3	0	1	2	3	0	Yes	Yes	Yes	Yes	Yes	Yes	Yes	Yes	Yes	Yes	Yes	Yes	Yes	No	Yes	Yes	Yes	Yes	Yes
440	Older adults	Female	Married	Nuclear	Lower	Poor	Normal/lean	Yes	No	No	No	No	No	No	No	No	Yes	Yes	Yes	Yes	Positive	0	1	2	2	3	0	1	2	3	Yes	Yes	Yes	Yes	Yes	Yes	Yes	Yes	Yes	Yes	Yes	Yes	Yes	Yes	Yes	Yes	Yes	Yes	Yes
441	Older adults	Male	Married	Join	Lower	Poor	Overweight/ obese	Yes	No	No	Yes	No	No	No	Yes	Yes	Yes	Yes	Yes	Yes	Positive	0	1	2	3	0	1	2	3	0	Yes	Yes	Yes	Yes	Yes	Yes	Yes	Yes	Yes	Yes	Yes	Yes	Yes	Yes	Yes	Yes	Yes	Yes	Yes
442	Older adults	Female	Married	Nuclear	Lower	Poor	Overweight/ obese	Yes	No	No	Yes	No	No	No	No	No	Yes	Yes	Yes	Yes	Positive	0	1	2	3	0	1	2	3	0	Yes	Yes	Yes	Yes	Yes	Yes	Yes	Yes	Yes	Yes	Yes	Yes	Yes	Yes	Yes	Yes	Yes	Yes	Yes
443	Older adults	Female	Unmarried	Nuclear	Lower	Poor	Overweight/ obese	Yes	No	No	No	No	No	No	No	No	Yes	Yes	Yes	Yes	Positive	0	1	2	3	0	1	2	3	0	Yes	Yes	Yes	Yes	Yes	Yes	Yes	Yes	Yes	Yes	Yes	Yes	Yes	Yes	Yes	Yes	Yes	Yes	Yes
444	Older adults	Female	Married	Join	Lower	Poor	Overweight/ obese	Yes	No	No	Yes	No	No	No	No	No	Yes	Yes	Yes	Yes	Positive	0	1	2	3	0	1	2	3	0	Yes	Yes	Yes	Yes	Yes	Yes	Yes	Yes	Yes	Yes	Yes	Yes	Yes	Yes	Yes	Yes	Yes	Yes	Yes
445	Older adults	Female	Married	Join	Lower	Poor	Overweight/ obese	Yes	No	No	No	No	No	No	No	No	Yes	Yes	Yes	Yes	Positive	0	1	2	3	0	1	2	3	0	Yes	Yes	Yes	Yes	Yes	Yes	Yes	Yes	Yes	Yes	Yes	Yes	Yes	Yes	Yes	Yes	Yes	Yes	Yes
446	Older adults	Male	Married	Join	Lower	Poor	Overweight/ obese	Yes	No	No	Yes	No	No	No	No	No	Yes	Yes	Yes	Yes	Positive	0	1	2	3	0	1	2	3	0	Yes	Yes	Yes	Yes	Yes	Yes	Yes	Yes	Yes	Yes	Yes	Yes	Yes	Yes	Yes	Yes	Yes	Yes	Yes
447	Older adults	Female	Married	Join	Lower	Poor	Overweight/ obese	Yes	No	No	No	No	No	No	No	No	Yes	Yes	Yes	Yes	Positive	0	1	2	3	0	1	2	3	0	Yes	Yes	Yes	Yes	Yes	Yes	Yes	Yes	Yes	Yes	Yes	Yes	Yes	Yes	Yes	Yes	Yes	Yes	Yes
448	Older adults	Female	Married	Join	Lower	Poor	Overweight/ obese	Yes	No	No	Yes	No	No	No	No	No	Yes	Yes	Yes	Yes	Positive	0	1	2	3	0	1	2	3	0	Yes	Yes	Yes	Yes	Yes	Yes	Yes	Yes	Yes	Yes	Yes	Yes	Yes	Yes	Yes	Yes	Yes	Yes	Yes
449	Older adults	Female	Married	Join	Lower	Poor	Overweight/ obese	Yes	No	No	No	No	No	No	No	No	Yes	Yes	Yes	Yes	Positive	0	1	2	3	3	2	3	3	3	Yes	Yes	Yes	Yes	Yes	Yes	Yes	Yes	Yes	Yes	Yes	Yes	Yes	Yes	Yes	Yes	Yes	Yes	Yes
450	Older adults	Male	Married	Nuclear	Lower	Poor	Overweight/ obese	Yes	No	No	No	No	No	No	No	No	Yes	Yes	Yes	Yes	Positive	0	1	2	3	0	1	2	3	0	Yes	Yes	Yes	Yes	Yes	Yes	Yes	Yes	Yes	Yes	Yes	Yes	Yes	Yes	Yes	Yes	Yes	Yes	Yes
451	Older adults	Female	Married	Join	Lower	Poor	Overweight/ obese	Yes	No	No	No	No	No	No	No	No	Yes	Yes	Yes	Yes	Positive	0	1	2	3	0	1	2	3	0	Yes	Yes	Yes	Yes	Yes	Yes	Yes	Yes	Yes	Yes	Yes	Yes	Yes	Yes	Yes	Yes	Yes	Yes	Yes
452	Older adults	Female	Married	Nuclear	Lower	Poor	Overweight/ obese	Yes	No	No	Yes	No	No	No	No	No	Yes	Yes	Yes	Yes	Positive	0	1	2	3	0	1	2	3	0	Yes	Yes	Yes	Yes	Yes	Yes	Yes	Yes	Yes	Yes	Yes	Yes	Yes	Yes	Yes	Yes	Yes	Yes	Yes
453	Older adults	Female	Married	Nuclear	Lower	Poor	Overweight/ obese	Yes	No	No	Yes	No	No	No	No	No	Yes	Yes	Yes	Yes	Positive	0	1	2	3	0	1	2	3	0	Yes	Yes	Yes	Yes	Yes	Yes	Yes	Yes	Yes	Yes	Yes	Yes	Yes	Yes	Yes	Yes	Yes	Yes	Yes
454	Older adults	Female	Married	Join	Lower	Poor	Normal/lean	Yes	No	No	No	No	No	No	No	No	Yes	Yes	Yes	Yes	Positive	0	1	2	3	0	1	2	3	0	Yes	Yes	Yes	Yes	Yes	Yes	Yes	Yes	Yes	Yes	Yes	Yes	Yes	Yes	Yes	Yes	Yes	Yes	Yes
455	Older adults	Female	Married	Nuclear	Lower	Poor	Overweight/ obese	Yes	No	No	Yes	No	No	No	No	No	Yes	Yes	No	Yes	Positive	0	1	2	3	0	1	2	3	0	Yes	Yes	Yes	Yes	Yes	Yes	Yes	Yes	Yes	Yes	Yes	Yes	Yes	Yes	Yes	Yes	Yes	Yes	Yes
456	Older adults	Female	Married	Join	Lower	Poor	Overweight/ obese	Yes	No	No	Yes	No	No	No	No	No	Yes	Yes	Yes	Yes	Positive	0	1	2	3	0	1	2	3	0	Yes	Yes	Yes	Yes	Yes	Yes	Yes	Yes	Yes	Yes	Yes	Yes	Yes	Yes	Yes	Yes	Yes	Yes	Yes
457	Older adults	Female	Married	Nuclear	Lower	Poor	Overweight/ obese	Yes	No	No	No	No	No	No	No	No	Yes	Yes	Yes	Yes	Positive	0	1	2	3	0	1	2	3	0	Yes	Yes	Yes	Yes	Yes	Yes	Yes	Yes	Yes	Yes	Yes	Yes	Yes	Yes	Yes	Yes	Yes	Yes	Yes
458	Older adults	Male	Married	Join	Lower	Poor	Overweight/ obese	Yes	Yes	No	Yes	Yes	Yes	Yes	Yes	Yes	Yes	Yes	No	Yes	Positive	0	1	1	2	3	0	1	2	0	Yes	Yes	Yes	Yes	Yes	Yes	Yes	Yes	Yes	Yes	Yes	Yes	Yes	Yes	Yes	Yes	Yes	Yes	Yes
459	Older adults	Female	Married	Join	Lower	Poor	Overweight/ obese	Yes	No	No	No	No	No	No	No	No	Yes	Yes	Yes	Yes	Positive	0	1	2	3	0	1	2	3	0	Yes	Yes	Yes	Yes	Yes	Yes	Yes	Yes	Yes	Yes	Yes	Yes	Yes	Yes	Yes	Yes	Yes	Yes	Yes
460	Older adults	Female	Married	Join	Lower	Poor	Overweight/ obese	Yes	No	No	No	No	No	No	No	No	Yes	Yes	Yes	Yes	Positive	0	1	2	3	0	1	2	3	0	Yes	Yes	Yes	Yes	Yes	Yes	Yes	Yes	Yes	Yes	Yes	Yes	Yes	Yes	Yes	Yes	Yes	Yes	Yes
461	Older adults	Female	Married	Join	Lower	Poor	Overweight/ obese	Yes	No	No	No	No	No	No	No	No	Yes	Yes	Yes	Yes	Positive	0	1	2	3	0	1	2	3	0	Yes	Yes	Yes	Yes	Yes	Yes	Yes	Yes	Yes	Yes	Yes	Yes	Yes	Yes	Yes	Yes	Yes	Yes	Yes
462	Older adults	Female	Married	Join	Lower	Poor	Normal/lean	No	No	No	No	No	No	Yes	No	No	Yes	Yes	Yes	Yes	Positive	0	1	2	3	0	1	2	3	0	Yes	Yes	Yes	Yes	Yes	Yes	Yes	Yes	Yes	Yes	Yes	Yes	Yes	Yes	Yes	Yes	Yes	Yes	No
463	Older adults	Female	Married	Nuclear	Lower	Poor	Overweight/ obese	Yes	No	No	Yes	Yes	Yes	Yes	Yes	Yes	Yes	Yes	No	Yes	Positive	0	1	2	3	0	1	2	3	0	Yes	Yes	Yes	Yes	Yes	Yes	Yes	Yes	Yes	Yes	Yes	Yes	Yes	Yes	Yes	Yes	Yes	Yes	Yes
464	Older adults	Female	Married	Join	Lower	Poor	Normal/lean	Yes	No	No	Yes	Yes	Yes	Yes	Yes	Yes	Yes	Yes	Yes	Yes	Positive	0	1	2	3	0	1	2	3	0	Yes	Yes	Yes	Yes	Yes	Yes	Yes	Yes	Yes	Yes	No	Yes	Yes	Yes	Yes	Yes	Yes	Yes	Yes
465	Older adults	Male	Married	Nuclear	Middle	Poor	Overweight/ obese	Yes	No	No	Yes	Yes	Yes	No	No	No	Yes	No	Yes	No	Positive	3	3	3	3	1	0	0	0	0	Yes	Yes	No	Yes	No	No	No	Yes	No	Yes	No	No	No	No	No	No	No	No	No
466	Older adults	Male	Married	Join	Upper	Good	Overweight/ obese	No	No	Yes	No	No	No	No	No	No	Yes	No	Yes	No	Negative	0	0	0	1	1	0	1	0	0	Yes	Yes	No	No	Yes	No	Yes	Yes	Yes	Yes	Yes	No	No	No	No	No	No	No	No
467	Older adults	Female	Unmarried	Nuclear	Upper	Poor	Under weight	No	No	No	No	No	No	No	No	Yes	Yes	No	No	Yes	Negative	0	0	3	0	0	0	3	0	0	No	No	No	No	No	No	No	No	No	No	No	Yes	No	No	No	No	No	No	Yes
468	Young adults	Female	Unmarried	Nuclear	Upper	Poor	Normal/lean	Yes	No	Yes	No	No	No	No	No	No	No	No	No	No	Negative	2	0	0	0	1	0	0	0	0	Yes	No	Yes	Yes	No	No	Yes	No	No	Yes	Yes	No	No	No	No	No	No	No	No
469	Older adults	Male	Married	Join	Upper	Poor	Normal/lean	Yes	Yes	No	No	Yes	No	No	No	Yes	Yes	Yes	Yes	No	Positive	1	2	3	1	1	0	2	3	0	Yes	Yes	Yes	Yes	Yes	No	No	Yes	Yes	Yes	Yes	No	No	No	No	No	No	No	No
470	Older adults	Female	Unmarried	Nuclear	Upper	Poor	Overweight/ obese	No	No	No	No	No	No	No	No	No	No	No	No	No	Negative	0	1	0	0	1	0	1	0	0	Yes	Yes	No	No	No	No	Yes	Yes	Yes	Yes	Yes	No	No	No	No	No	No	No	No
471	Older adults	Male	Married	Nuclear	Upper	Good	Overweight/ obese	No	No	Yes	No	No	No	No	No	No	No	No	No	No	Negative	1	1	0	1	1	0	0	0	0	Yes	Yes	No	No	No	No	Yes	No	No	Yes	Yes	No	No	No	No	No	No	No	No
472	Young adults	Male	Unmarried	Nuclear	Upper	Poor	Overweight/ obese	No	No	No	No	No	No	No	No	No	No	No	No	No	Negative	1	1	1	1	1	0	0	0	0	Yes	Yes	No	No	No	No	No	Yes	Yes	Yes	Yes	No	No	No	No	No	No	No	No
473	Young adults	Male	Married	Join	Lower	Poor	Normal/lean	Yes	No	No	No	Yes	No	No	No	No	Yes	No	No	No	Positive	1	1	2	1	1	1	3	1	0	Yes	Yes	Yes	No	No	Yes	Yes	Yes	Yes	Yes	Yes	No	No	No	No	No	No	No	No
474	Older adults	Male	Married	Nuclear	Lower	Good	Normal/lean	No	Yes	No	No	Yes	Yes	No	Yes	Yes	Yes	No	Yes	No	Negative	1	1	1	1	1	0	1	0	0	No	Yes	No	Yes	Yes	No	No	No	No	Yes	Yes	No	No	No	No	No	No	No	No
475	Young adults	Female	Married	Nuclear	Lower	Good	Overweight/ obese	No	No	No	Yes	Yes	No	No	No	Yes	Yes	Yes	Yes	No	Positive	2	1	1	2	3	3	1	1	1	No	Yes	Yes	Yes	Yes	Yes	No	Yes	No	Yes	Yes	No	No	No	No	No	No	No	No
476	Older adults	Female	Married	Nuclear	Lower	Poor	Overweight/ obese	Yes	No	No	No	Yes	No	No	No	Yes	Yes	No	No	No	Positive	2	1	3	1	3	3	2	1	1	Yes	Yes	No	Yes	No	No	Yes	Yes	No	Yes	Yes	No	No	No	No	No	No	No	No
477	Young adults	Male	Unmarried	Nuclear	Upper	Poor	Under weight	Yes	No	No	No	No	No	No	No	No	Yes	No	No	No	Negative	1	1	0	1	1	0	0	0	0	Yes	Yes	No	No	Yes	Yes	Yes	Yes	Yes	Yes	Yes	No	No	No	No	No	No	No	No
478	Young adults	Male	Married	Join	Middle	Good	Overweight/ obese	No	No	Yes	No	No	No	No	No	Yes	Yes	Yes	Yes	No	Negative	0	0	0	0	0	0	0	0	0	No	Yes	No	No	Yes	Yes	Yes	Yes	Yes	No	No	No	No	No	No	No	No	No	No
479	Young adults	Male	Unmarried	Nuclear	Upper	Good	Normal/lean	No	No	No	No	No	No	No	No	No	No	No	No	No	Negative	0	1	1	0	0	0	0	0	0	Yes	Yes	No	No	No	No	No	Yes	Yes	No	No	No	No	No	No	No	No	No	No
480	Young adults	Male	Unmarried	Nuclear	Lower	Good	Normal/lean	Yes	No	No	No	No	No	No	No	No	No	No	Yes	No	Negative	0	0	0	0	0	0	0	0	0	Yes	Yes	No	No	No	No	No	No	No	No	No	No	No	No	No	No	No	No	No
481	Young adults	Male	Unmarried	Nuclear	Middle	Poor	Overweight/ obese	No	Yes	No	No	No	No	No	No	No	Yes	No	No	No	Positive	1	1	2	3	2	1	0	2	0	Yes	Yes	Yes	Yes	Yes	Yes	Yes	Yes	Yes	Yes	Yes	No	No	No	No	No	No	No	No
482	Young adults	Female	Unmarried	Nuclear	Upper	Poor	Normal/lean	No	No	No	No	No	No	No	No	No	Yes	No	No	No	Negative	0	0	1	1	1	1	1	0	2	No	No	No	No	No	No	No	No	No	No	No	No	No	No	No	No	No	No	No
483	Older adults	Male	Married	Nuclear	Middle	Good	Normal/lean	No	No	No	No	No	No	No	No	No	No	No	No	No	Negative	1	0	1	1	0	0	0	0	0	No	Yes	No	No	Yes	Yes	Yes	Yes	Yes	No	No	No	No	No	No	No	No	No	No
484	Older adults	Female	Married	Join	Lower	Poor	Overweight/ obese	Yes	No	No	No	No	No	No	No	Yes	No	No	No	No	Positive	2	3	2	2	1	0	2	3	0	Yes	Yes	Yes	No	No	No	Yes	Yes	Yes	Yes	Yes	No	No	No	No	No	No	No	No
485	Young adults	Male	Unmarried	Join	Lower	Good	Normal/lean	No	No	Yes	No	No	No	No	No	Yes	No	No	No	No	Negative	1	1	1	1	0	1	1	0	1	No	No	No	No	No	No	No	No	No	No	No	No	No	No	No	No	No	No	No
486	Older adults	Female	Married	Nuclear	Lower	Good	Overweight/ obese	Yes	No	No	Yes	Yes	No	No	No	No	No	No	No	No	Negative	1	1	1	1	1	1	1	1	1	Yes	Yes	No	No	No	Yes	Yes	Yes	Yes	No	Yes	No	No	No	No	No	No	No	No
487	Older adults	Male	Married	Nuclear	Upper	Good	Overweight/ obese	Yes	No	No	Yes	Yes	Yes	No	Yes	No	No	No	No	No	Negative	1	1	1	1	1	1	1	1	1	Yes	Yes	No	Yes	Yes	Yes	Yes	Yes	Yes	Yes	Yes	No	No	No	No	No	No	No	No
488	Young adults	Male	Unmarried	Nuclear	Upper	Good	Overweight/ obese	No	No	No	No	No	No	No	No	No	Yes	No	Yes	No	Negative	0	0	0	0	0	0	0	0	0	No	Yes	No	No	No	No	Yes	Yes	Yes	Yes	Yes	No	No	No	No	No	No	No	No
489	Young adults	Female	Married	Nuclear	Upper	Good	Overweight/ obese	Yes	No	Yes	No	No	No	No	No	No	No	No	Yes	No	Positive	1	1	2	2	2	1	2	0	0	Yes	Yes	No	Yes	Yes	No	No	Yes	No	No	Yes	No	No	No	No	No	No	No	No
490	Older adults	Female	Married	Nuclear	Lower	Poor	Overweight/ obese	Yes	No	No	Yes	No	No	No	No	No	Yes	Yes	Yes	Yes	Positive	0	1	2	3	0	1	2	3	0	Yes	Yes	Yes	Yes	Yes	Yes	Yes	Yes	Yes	Yes	Yes	Yes	Yes	Yes	Yes	Yes	Yes	Yes	Yes
491	Older adults	Female	Married	Nuclear	Lower	Poor	Overweight/ obese	Yes	No	No	Yes	No	No	No	No	No	Yes	Yes	Yes	Yes	Positive	0	1	2	3	0	1	2	3	0	Yes	Yes	Yes	Yes	Yes	Yes	Yes	Yes	Yes	Yes	Yes	Yes	Yes	Yes	Yes	Yes	Yes	Yes	Yes
492	Older adults	Female	Unmarried	Join	Lower	Poor	Overweight/ obese	Yes	No	No	Yes	No	No	No	No	No	Yes	Yes	Yes	Yes	Positive	0	1	2	3	0	1	2	3	0	Yes	Yes	Yes	Yes	Yes	Yes	Yes	Yes	Yes	Yes	Yes	Yes	Yes	Yes	Yes	Yes	Yes	Yes	Yes
493	Older adults	Male	Married	Join	Lower	Poor	Overweight/ obese	Yes	No	No	Yes	No	No	No	Yes	Yes	Yes	Yes	Yes	Yes	Positive	0	1	2	3	0	1	2	3	0	Yes	Yes	Yes	Yes	Yes	Yes	Yes	Yes	Yes	Yes	Yes	Yes	Yes	Yes	Yes	Yes	Yes	Yes	Yes
494	Older adults	Female	Married	Join	Lower	Poor	Normal/lean	Yes	No	No	Yes	No	Yes	No	No	Yes	Yes	Yes	Yes	Yes	Positive	0	1	2	3	0	1	2	3	0	Yes	Yes	Yes	Yes	Yes	Yes	Yes	Yes	Yes	Yes	Yes	Yes	Yes	Yes	Yes	Yes	Yes	Yes	Yes
495	Older adults	Female	Married	Nuclear	Lower	Poor	Normal/lean	Yes	No	No	Yes	No	No	No	No	Yes	Yes	Yes	Yes	Yes	Positive	0	1	2	3	0	1	2	3	0	Yes	Yes	Yes	Yes	Yes	Yes	Yes	Yes	Yes	Yes	Yes	Yes	Yes	Yes	Yes	Yes	Yes	Yes	Yes
496	Older adults	Female	Married	Nuclear	Lower	Poor	Overweight/ obese	Yes	No	No	Yes	No	No	No	No	No	Yes	Yes	Yes	Yes	Positive	0	1	2	3	0	1	2	3	0	Yes	Yes	Yes	Yes	Yes	Yes	Yes	Yes	Yes	Yes	Yes	Yes	Yes	Yes	Yes	Yes	Yes	Yes	Yes
497	Older adults	Male	Married	Nuclear	Middle	Good	Normal/lean	No	No	No	No	No	No	No	No	No	Yes	No	No	No	Negative	0	0	0	0	0	0	0	0	0	No	Yes	No	No	Yes	Yes	Yes	Yes	No	No	No	No	No	No	No	No	No	No	No
498	Young adults	Female	Unmarried	Nuclear	Middle	Good	Overweight/ obese	Yes	No	Yes	Yes	No	No	No	No	No	Yes	No	Yes	No	Negative	1	1	0	2	0	0	1	1	0	Yes	Yes	No	Yes	Yes	No	No	Yes	No	No	Yes	No	No	No	No	No	No	No	No
499	Older adults	Female	Unmarried	Nuclear	Middle	Good	Overweight/ obese	No	No	Yes	Yes	No	No	No	Yes	No	No	Yes	Yes	No	Positive	0	2	2	1	2	3	2	1	1	No	No	No	No	No	No	No	No	No	No	No	No	No	No	No	No	No	No	No
500	Older adults	Female	Married	Nuclear	Upper	Poor	Overweight/ obese	No	No	No	No	No	No	No	No	No	No	No	Yes	No	Positive	2	1	2	2	2	2	2	2	2	No	No	No	No	No	No	No	No	No	No	No	No	No	No	No	No	No	No	No
501	Older adults	Female	Married	Nuclear	Middle	Poor	Overweight/ obese	No	No	No	No	No	No	No	No	No	No	No	Yes	No	Positive	2	2	2	2	2	2	2	2	2	No	No	No	No	No	No	No	No	No	No	No	No	No	No	No	No	No	No	No
502	Older adults	Female	Married	Nuclear	Upper	Poor	Overweight/ obese	Yes	No	No	No	No	No	No	No	No	Yes	No	Yes	No	Positive	2	2	2	2	2	2	2	2	2	No	No	No	No	No	No	No	No	No	No	No	No	No	No	No	No	No	No	No
503	Young adults	Male	Married	Join	Middle	Poor	Overweight/ obese	Yes	Yes	Yes	Yes	No	No	Yes	Yes	No	No	No	Yes	No	Negative	0	1	2	0	0	1	3	0	1	No	Yes	Yes	No	Yes	No	No	Yes	Yes	No	No	No	No	No	No	No	No	No	No
504	Young adults	Male	Unmarried	Nuclear	Middle	Poor	Overweight/ obese	No	Yes	No	No	No	No	No	No	No	Yes	No	Yes	No	Positive	1	1	1	3	3	0	2	1	0	Yes	Yes	No	Yes	Yes	Yes	No	Yes	Yes	Yes	Yes	No	No	No	No	No	No	No	No
505	Older adults	Male	Married	Nuclear	Middle	Poor	Overweight/ obese	No	No	No	No	Yes	Yes	No	No	Yes	No	No	No	No	Positive	2	2	3	2	2	2	2	3	3	Yes	Yes	No	Yes	No	Yes	Yes	No	Yes	Yes	Yes	No	No	No	No	No	No	No	No
506	Young adults	Male	Married	Nuclear	Lower	Poor	Normal/lean	Yes	No	No	No	No	No	No	No	Yes	Yes	No	Yes	No	Negative	1	0	1	1	0	0	0	0	0	No	Yes	Yes	No	Yes	No	No	Yes	No	Yes	No	No	No	No	No	No	No	No	No
507	Older adults	Female	Married	Nuclear	Lower	Poor	Overweight/ obese	Yes	No	No	Yes	No	No	No	Yes	No	Yes	Yes	No	No	Positive	1	3	3	1	1	1	3	3	1	Yes	Yes	No	Yes	Yes	Yes	Yes	Yes	No	Yes	Yes	No	No	No	No	No	No	No	No
508	Older adults	Male	Married	Nuclear	Upper	Good	Overweight/ obese	No	No	No	No	Yes	No	No	No	No	No	No	No	No	Negative	0	0	0	0	0	0	0	0	0	No	Yes	No	No	Yes	No	No	Yes	No	No	No	No	No	No	No	No	No	No	No
509	Young adults	Male	Unmarried	Nuclear	Upper	Good	Overweight/ obese	No	No	No	No	No	No	No	No	No	No	No	No	Yes	Positive	3	0	0	2	1	3	2	2	1	No	No	No	No	No	No	No	No	No	No	No	No	No	No	No	No	No	No	No
510	Older adults	Female	Married	Nuclear	Middle	Poor	Overweight/ obese	No	No	No	No	No	No	No	No	No	No	No	No	No	Negative	1	1	1	1	1	1	1	1	1	No	No	No	No	No	No	No	No	No	No	No	No	No	No	No	No	No	No	No
511	Older adults	Female	Married	Nuclear	Middle	Poor	Overweight/ obese	No	No	No	No	No	No	No	No	No	No	No	No	No	Negative	1	1	1	1	1	1	1	1	1	No	No	No	No	No	No	No	No	No	No	No	No	No	No	No	No	No	No	No
512	Young adults	Female	Married	Nuclear	Middle	Good	Overweight/ obese	No	No	No	No	No	No	No	No	Yes	No	No	Yes	No	Negative	1	1	1	1	1	1	1	1	1	No	No	No	No	No	No	No	No	No	No	No	No	No	No	No	No	No	No	No
513	Older adults	Female	Married	Nuclear	Middle	Poor	Overweight/ obese	No	No	No	No	No	No	No	No	No	Yes	Yes	Yes	No	Positive	1	1	1	1	2	2	2	1	1	Yes	Yes	Yes	Yes	No	No	No	Yes	Yes	Yes	Yes	No	No	No	No	No	No	No	No
514	Older adults	Female	Married	Nuclear	Middle	Poor	Overweight/ obese	No	No	No	Yes	No	No	No	No	No	No	No	Yes	No	Negative	1	1	0	1	1	0	1	0	0	Yes	Yes	No	No	Yes	No	No	No	No	Yes	Yes	No	No	No	No	No	No	No	No
515	Older adults	Female	Married	Join	Upper	Poor	Overweight/ obese	No	No	No	No	Yes	Yes	No	No	Yes	No	No	No	No	Positive	1	1	1	1	2	2	1	1	1	Yes	Yes	No	Yes	Yes	No	Yes	Yes	Yes	Yes	Yes	No	No	No	No	No	No	No	No
516	Older adults	Male	Married	Nuclear	Middle	Poor	Normal/lean	Yes	Yes	No	No	Yes	Yes	No	No	Yes	Yes	No	Yes	No	Positive	3	3	3	3	3	1	2	1	1	Yes	Yes	No	Yes	Yes	Yes	Yes	Yes	Yes	Yes	Yes	No	No	No	No	No	No	No	No
517	Young adults	Female	Unmarried	Join	Middle	Good	Normal/lean	Yes	No	Yes	No	No	No	No	No	No	No	No	No	No	Negative	0	0	0	0	0	0	2	0	0	No	Yes	No	No	No	No	No	No	No	No	No	No	No	No	No	No	No	No	No
518	Young adults	Male	Unmarried	Join	Lower	Good	Overweight/ obese	Yes	No	No	No	No	No	No	No	No	Yes	No	No	No	Positive	1	3	3	3	3	0	3	1	0	Yes	Yes	No	Yes	Yes	No	Yes	Yes	Yes	Yes	Yes	No	No	No	No	No	No	No	No
519	Young adults	Female	Unmarried	Nuclear	Lower	Poor	Normal/lean	No	No	No	No	No	No	No	No	No	Yes	Yes	No	Yes	Positive	0	2	1	1	3	0	2	3	0	No	Yes	No	No	Yes	No	Yes	No	No	Yes	No	Yes	Yes	Yes	No	No	Yes	No	No
520	Young adults	Male	Unmarried	Join	Lower	Good	Overweight/ obese	No	No	No	No	No	No	No	No	No	No	No	Yes	No	Negative	0	0	1	1	1	3	1	0	0	No	No	No	No	No	No	No	No	No	No	No	No	No	No	No	No	No	No	No
521	Older adults	Male	Married	Join	Upper	Poor	Overweight/ obese	No	No	No	Yes	Yes	No	No	No	No	Yes	No	No	Yes	Positive	1	1	1	3	3	2	3	3	3	Yes	Yes	No	No	Yes	No	No	No	No	Yes	Yes	No	Yes	No	Yes	No	No	No	Yes
522	Young adults	Female	Unmarried	Join	Upper	Poor	Normal/lean	No	No	No	No	No	No	No	No	Yes	Yes	No	No	No	Negative	2	1	1	2	1	0	1	1	0	No	No	No	No	No	No	No	No	No	No	No	No	No	No	No	No	No	No	No
523	Older adults	Male	Married	Nuclear	Upper	Poor	Normal/lean	No	No	No	No	No	No	No	No	Yes	Yes	No	No	No	Negative	1	0	1	1	0	0	0	0	0	Yes	Yes	No	Yes	Yes	No	Yes	Yes	Yes	Yes	Yes	No	No	No	No	No	No	No	No
524	Young adults	Male	Unmarried	Nuclear	Upper	Good	Overweight/ obese	No	No	No	No	No	No	No	No	No	No	No	No	No	Negative	0	0	1	0	1	0	0	0	0	Yes	Yes	Yes	No	Yes	Yes	No	Yes	Yes	No	Yes	No	No	No	No	No	No	No	No
525	Older adults	Female	Married	Nuclear	Middle	Poor	Overweight/ obese	No	Yes	Yes	No	No	No	No	No	No	No	No	Yes	No	Positive	1	1	1	2	1	0	2	2	2	No	No	No	No	No	No	No	No	No	No	No	No	No	No	No	No	No	No	No
526	Older adults	Female	Married	Nuclear	Middle	Poor	Under weight	No	No	No	No	Yes	No	Yes	No	Yes	No	No	Yes	No	Negative	1	1	2	2	1	1	0	0	1	No	No	No	No	No	No	No	Yes	Yes	Yes	Yes	No	No	No	No	No	No	No	No
527	Older adults	Female	Married	Nuclear	Middle	Poor	Under weight	No	No	No	Yes	No	Yes	Yes	No	No	No	No	Yes	No	Positive	2	2	2	2	2	2	2	2	2	No	No	No	No	No	No	No	No	Yes	Yes	Yes	No	No	No	No	No	No	No	No
528	Young adults	Female	Married	Join	Middle	Poor	Under weight	Yes	No	No	No	No	No	No	No	Yes	No	No	No	No	Positive	1	1	1	2	1	2	2	2	1	No	No	No	No	No	Yes	No	No	Yes	Yes	No	No	No	No	No	No	No	No	No
529	Older adults	Female	Married	Join	Middle	Poor	Under weight	No	No	No	No	No	No	No	No	No	Yes	Yes	No	Yes	Negative	1	1	1	1	1	1	1	0	0	Yes	Yes	Yes	Yes	Yes	Yes	Yes	Yes	Yes	Yes	Yes	No	No	No	No	No	No	No	No
530	Young adults	Female	Married	Nuclear	Middle	Poor	Under weight	No	No	No	No	No	No	No	Yes	Yes	No	No	Yes	No	Positive	2	2	2	2	2	0	2	1	1	No	No	No	No	No	No	No	No	No	No	No	No	No	No	No	No	No	No	No
531	Older adults	Female	Married	Nuclear	Middle	Poor	Under weight	No	No	Yes	No	No	No	Yes	Yes	Yes	No	No	Yes	No	Negative	1	1	0	0	0	0	0	0	0	No	No	No	No	No	No	No	No	No	No	No	No	No	No	No	No	No	No	No
532	Older adults	Female	Married	Nuclear	Middle	Poor	Overweight/ obese	No	No	Yes	No	Yes	No	No	Yes	No	No	No	Yes	No	Negative	0	0	0	0	0	0	0	0	2	No	No	No	No	No	No	No	No	No	No	No	No	No	No	No	No	No	No	No
533	Older adults	Female	Married	Nuclear	Middle	Poor	Overweight/ obese	No	No	No	No	No	No	Yes	Yes	Yes	No	No	Yes	No	Negative	0	0	0	0	0	0	0	0	0	No	No	No	No	No	No	No	No	No	No	No	No	No	No	No	No	No	No	No
534	Young adults	Male	Married	Nuclear	Upper	Poor	Normal/lean	No	No	Yes	No	No	No	No	No	No	Yes	No	No	No	Positive	3	3	3	3	3	1	3	3	1	Yes	Yes	No	No	Yes	No	No	Yes	No	Yes	Yes	No	No	No	No	No	No	No	No
535	Older adults	Male	Married	Nuclear	Upper	Poor	Overweight/ obese	Yes	No	Yes	Yes	Yes	No	No	No	No	Yes	No	No	No	Positive	1	1	2	2	1	0	1	3	0	No	Yes	No	No	No	No	No	No	No	Yes	Yes	No	No	No	No	No	No	No	No
536	Older adults	Male	Married	Join	Lower	Poor	Normal/lean	Yes	Yes	No	No	No	No	No	No	No	Yes	Yes	No	Yes	Positive	1	1	2	2	1	1	1	1	1	Yes	Yes	Yes	Yes	Yes	No	No	Yes	Yes	No	No	Yes	Yes	Yes	Yes	Yes	Yes	Yes	No
537	Older adults	Male	Married	Join	Upper	Poor	Overweight/ obese	No	No	Yes	No	No	No	No	No	Yes	Yes	Yes	Yes	No	Negative	1	1	1	1	3	0	1	1	0	No	Yes	Yes	Yes	Yes	No	Yes	Yes	No	Yes	Yes	No	No	No	No	No	No	No	No
538	Young adults	Male	Unmarried	Join	Lower	Good	Overweight/ obese	Yes	No	No	No	No	No	No	No	No	Yes	No	No	No	Positive	1	1	1	3	2	1	3	1	1	Yes	Yes	Yes	Yes	Yes	No	No	Yes	No	Yes	Yes	No	No	No	No	No	No	No	No
539	Young adults	Female	Unmarried	Join	Upper	Good	Overweight/ obese	No	No	No	No	No	No	No	No	No	Yes	No	No	No	Positive	1	1	1	1	3	3	2	3	1	No	Yes	Yes	Yes	Yes	No	No	Yes	Yes	Yes	Yes	No	No	No	No	No	No	No	No
540	Young adults	Male	Unmarried	Nuclear	Middle	Poor	Normal/lean	No	No	Yes	No	Yes	No	No	No	No	No	No	Yes	No	Negative	1	2	1	1	2	0	0	0	0	Yes	Yes	No	No	Yes	Yes	No	Yes	No	No	Yes	No	No	No	No	No	No	No	No
541	Older adults	Male	Married	Nuclear	Middle	Good	Overweight/ obese	No	No	Yes	Yes	No	Yes	No	No	No	Yes	No	No	Yes	Positive	2	2	3	1	2	1	3	0	0	Yes	Yes	No	Yes	Yes	No	No	No	No	Yes	Yes	Yes	Yes	No	Yes	No	No	No	No
542	Older adults	Male	Married	Nuclear	Upper	Good	Overweight/ obese	Yes	No	No	No	Yes	Yes	No	No	No	No	No	Yes	No	Positive	1	1	2	1	2	0	2	1	2	Yes	Yes	No	No	Yes	Yes	Yes	Yes	Yes	Yes	Yes	No	No	No	No	No	No	No	No
543	Young adults	Male	Unmarried	Nuclear	Lower	Poor	Overweight/ obese	No	Yes	No	No	No	No	No	No	No	No	Yes	No	No	Negative	1	1	0	1	1	0	0	1	3	Yes	Yes	No	Yes	Yes	No	No	Yes	No	Yes	Yes	No	No	No	No	No	No	No	No
544	Young adults	Female	Married	Nuclear	Middle	Poor	Normal/lean	Yes	No	No	No	No	Yes	No	No	No	No	No	No	No	Positive	1	3	0	3	3	1	1	3	2	No	No	No	No	No	No	No	No	No	No	No	No	No	No	No	No	No	No	No
545	Older adults	Male	Married	Nuclear	Middle	Poor	Overweight/ obese	No	No	No	No	Yes	No	No	No	Yes	No	Yes	No	No	Negative	1	0	0	1	0	0	0	0	0	No	Yes	No	No	No	Yes	Yes	Yes	Yes	No	Yes	No	No	No	No	No	No	No	No
546	Young adults	Female	Unmarried	Nuclear	Upper	Good	Normal/lean	Yes	No	No	No	No	No	No	No	No	No	Yes	No	No	Negative	0	0	1	1	1	0	0	0	0	No	Yes	No	No	No	No	No	Yes	Yes	No	No	No	No	No	No	No	No	No	No
547	Young adults	Male	Unmarried	Nuclear	Upper	Good	Overweight/ obese	Yes	No	No	No	No	No	No	No	Yes	Yes	No	No	Yes	Positive	3	3	3	3	2	1	3	0	0	Yes	Yes	Yes	Yes	Yes	Yes	Yes	Yes	Yes	Yes	Yes	Yes	Yes	No	Yes	No	Yes	No	Yes
548	Young adults	Male	Unmarried	Nuclear	Upper	Poor	Overweight/ obese	Yes	Yes	No	No	No	No	No	No	No	Yes	No	No	No	Negative	1	2	0	2	1	0	2	0	0	Yes	Yes	No	No	Yes	No	Yes	No	No	Yes	Yes	No	No	No	No	No	No	No	No
549	Young adults	Female	Unmarried	Join	Lower	Poor	Normal/lean	No	No	No	No	No	No	No	No	Yes	No	No	No	No	Positive	3	0	1	3	0	3	3	3	3	No	No	No	No	No	No	No	No	No	No	No	No	No	No	No	No	No	No	No
550	Young adults	Male	Unmarried	Join	Upper	Poor	Overweight/ obese	Yes	Yes	No	No	No	No	No	No	No	Yes	No	Yes	No	Positive	1	1	3	3	2	3	1	2	0	No	Yes	Yes	Yes	Yes	No	No	Yes	No	Yes	Yes	No	No	No	No	No	No	No	No
551	Older adults	Male	Married	Join	Upper	Poor	Overweight/ obese	No	Yes	No	Yes	Yes	No	No	No	No	Yes	Yes	Yes	No	Positive	1	3	1	3	1	3	3	1	1	No	Yes	No	Yes	Yes	No	No	Yes	Yes	Yes	Yes	No	No	No	No	No	No	No	No
552	Young adults	Male	Unmarried	Join	Upper	Good	Overweight/ obese	Yes	No	Yes	No	No	No	No	No	No	Yes	No	No	No	Negative	1	0	0	1	1	0	1	0	0	No	No	No	No	No	No	No	No	No	No	Yes	No	No	No	No	No	No	No	No
553	Older adults	Male	Married	Nuclear	Middle	Good	Normal/lean	No	No	Yes	No	No	No	No	No	No	No	No	No	No	Negative	0	0	0	0	0	0	0	0	0	Yes	Yes	No	Yes	Yes	Yes	No	No	Yes	Yes	Yes	No	No	No	No	No	No	No	No
554	Young adults	Female	Unmarried	Nuclear	Middle	Poor	Normal/lean	No	No	No	No	No	No	No	No	No	Yes	No	No	Yes	Positive	3	3	0	3	3	3	3	2	3	No	Yes	No	Yes	Yes	No	No	Yes	Yes	Yes	Yes	No	No	No	No	Yes	No	No	Yes
555	Young adults	Female	Married	Join	Upper	Good	Overweight/ obese	Yes	No	No	No	No	No	No	No	No	Yes	No	No	No	Negative	1	1	2	1	0	1	3	0	0	No	Yes	No	No	No	No	Yes	Yes	No	No	Yes	No	No	No	No	No	No	No	No
556	Young adults	Male	Unmarried	Nuclear	Lower	Good	Under weight	No	No	Yes	No	No	No	No	No	No	No	No	No	Yes	Negative	0	0	0	0	0	0	0	0	0	No	No	No	No	No	No	No	No	No	No	No	No	No	No	No	No	No	No	No
557	Older adults	Male	Married	Join	Upper	Good	Overweight/ obese	Yes	No	No	No	No	No	No	No	No	No	No	Yes	No	Negative	0	1	1	0	0	1	1	2	0	No	No	No	No	No	Yes	No	No	No	Yes	No	No	No	No	No	No	No	No	No
558	Young adults	Male	Unmarried	Nuclear	Middle	Good	Normal/lean	No	Yes	No	No	No	No	No	No	No	No	No	No	No	Negative	0	0	0	0	0	0	0	0	0	No	No	No	No	No	No	No	No	No	No	No	No	No	No	No	No	No	No	No
559	Young adults	Male	Unmarried	Join	Upper	Good	Normal/lean	Yes	No	No	No	No	No	No	No	No	No	No	No	No	Negative	0	1	1	1	0	0	0	0	0	Yes	Yes	Yes	No	No	No	No	Yes	No	No	No	No	No	No	No	No	No	No	No
560	Young adults	Female	Married	Nuclear	Middle	Poor	Normal/lean	No	No	No	No	No	No	No	No	No	No	No	Yes	No	Negative	1	0	0	0	0	0	0	0	0	No	No	No	No	No	No	No	No	No	No	No	No	No	No	No	No	No	No	No
561	Young adults	Male	Unmarried	Nuclear	Upper	Good	Normal/lean	Yes	Yes	Yes	No	No	No	No	No	No	No	No	No	No	Negative	0	0	1	1	0	0	1	0	0	Yes	Yes	No	Yes	Yes	Yes	No	Yes	No	No	Yes	No	No	No	No	No	No	No	No
562	Young adults	Male	Married	Nuclear	Middle	Good	Normal/lean	No	No	No	No	No	No	No	No	No	No	No	No	No	Negative	0	0	0	0	0	0	0	0	0	Yes	Yes	No	Yes	Yes	Yes	No	No	No	No	Yes	No	No	No	No	No	No	No	No
563	Young adults	Male	Unmarried	Nuclear	Lower	Good	Normal/lean	No	No	No	No	No	No	No	No	No	No	No	No	No	Negative	0	0	0	0	0	0	0	0	0	Yes	Yes	No	Yes	No	Yes	No	No	No	No	Yes	No	No	No	No	No	No	No	No
564	Older adults	Male	Married	Join	Middle	Poor	Overweight/ obese	No	No	Yes	No	Yes	No	No	No	Yes	Yes	No	No	No	Positive	1	2	1	1	1	0	3	3	0	Yes	Yes	No	Yes	Yes	No	No	No	No	Yes	Yes	No	No	No	No	No	No	No	No
565	Older adults	Female	Married	Nuclear	Lower	Poor	Normal/lean	Yes	No	No	Yes	No	No	No	No	No	Yes	Yes	Yes	Yes	Positive	0	1	2	3	0	1	2	3	0	Yes	Yes	Yes	Yes	Yes	Yes	Yes	Yes	Yes	Yes	Yes	Yes	Yes	Yes	Yes	Yes	Yes	Yes	Yes
566	Older adults	Female	Married	Nuclear	Lower	Poor	Overweight/ obese	Yes	No	No	Yes	No	Yes	No	Yes	No	Yes	Yes	Yes	Yes	Positive	0	1	2	3	0	1	2	3	0	Yes	Yes	Yes	Yes	Yes	Yes	Yes	Yes	Yes	Yes	Yes	Yes	Yes	Yes	Yes	Yes	Yes	Yes	Yes
567	Older adults	Female	Married	Join	Lower	Poor	Overweight/ obese	Yes	No	No	Yes	No	No	No	No	No	Yes	Yes	Yes	Yes	Positive	0	1	2	3	0	1	2	3	0	Yes	Yes	Yes	Yes	Yes	Yes	Yes	Yes	Yes	Yes	Yes	Yes	Yes	Yes	Yes	Yes	Yes	Yes	Yes
568	Older adults	Female	Married	Join	Lower	Poor	Overweight/ obese	Yes	No	No	No	No	No	No	No	Yes	Yes	Yes	Yes	Yes	Positive	0	1	2	3	0	1	2	3	0	Yes	Yes	Yes	Yes	Yes	Yes	Yes	Yes	Yes	Yes	Yes	Yes	Yes	Yes	Yes	Yes	Yes	Yes	Yes
569	Older adults	Male	Married	Join	Lower	Poor	Overweight/ obese	Yes	No	No	Yes	Yes	Yes	Yes	Yes	No	Yes	Yes	Yes	Yes	Positive	0	1	2	3	0	1	2	3	3	Yes	Yes	Yes	Yes	Yes	Yes	Yes	Yes	Yes	Yes	Yes	Yes	Yes	Yes	Yes	Yes	Yes	Yes	Yes
570	Older adults	Female	Married	Nuclear	Lower	Poor	Overweight/ obese	Yes	No	No	Yes	Yes	No	Yes	Yes	No	Yes	Yes	Yes	Yes	Positive	0	1	2	3	0	1	2	3	0	Yes	Yes	Yes	Yes	Yes	Yes	Yes	Yes	Yes	Yes	Yes	Yes	Yes	Yes	Yes	Yes	Yes	Yes	Yes
571	Young adults	Female	Unmarried	Join	Upper	Poor	Under weight	Yes	No	Yes	No	No	No	No	No	No	Yes	No	No	Yes	Positive	1	1	3	3	1	0	1	1	0	Yes	Yes	Yes	No	Yes	Yes	Yes	Yes	No	Yes	Yes	No	No	No	Yes	No	Yes	Yes	Yes
572	Older adults	Male	Married	Nuclear	Upper	Poor	Normal/lean	No	No	Yes	No	Yes	No	No	No	No	Yes	No	Yes	No	Positive	3	2	1	2	0	1	1	2	0	Yes	Yes	Yes	No	No	No	Yes	Yes	No	Yes	Yes	No	No	No	No	No	No	No	No
573	Older adults	Male	Married	Join	Upper	Poor	Normal/lean	Yes	Yes	No	No	No	No	No	No	Yes	Yes	No	No	Yes	Positive	3	2	2	2	1	0	2	1	0	Yes	Yes	No	No	No	No	No	Yes	No	No	Yes	Yes	Yes	No	No	No	No	No	No
574	Young adults	Male	Unmarried	Nuclear	Lower	Poor	Overweight/ obese	Yes	Yes	No	No	No	No	No	No	No	Yes	No	No	Yes	Negative	0	0	0	0	0	0	0	0	0	Yes	Yes	No	Yes	Yes	Yes	Yes	Yes	Yes	Yes	Yes	Yes	No	No	No	No	No	No	No
575	Young adults	Male	Married	Nuclear	Lower	Good	Normal/lean	Yes	Yes	Yes	No	Yes	Yes	No	No	No	Yes	Yes	No	Yes	Negative	1	1	2	0	0	0	0	1	1	Yes	Yes	Yes	Yes	Yes	Yes	Yes	Yes	Yes	Yes	Yes	Yes	No	No	No	No	No	No	No
576	Young adults	Female	Unmarried	Nuclear	Lower	Good	Normal/lean	No	No	No	No	No	No	No	No	No	No	No	No	No	Negative	0	1	1	0	1	0	1	0	0	Yes	Yes	No	No	No	No	Yes	Yes	No	Yes	Yes	No	No	No	No	No	No	No	No
577	Young adults	Female	Unmarried	Nuclear	Upper	Good	Normal/lean	Yes	No	Yes	No	No	No	No	No	Yes	Yes	No	Yes	No	Negative	0	0	0	0	0	0	0	0	0	No	No	No	No	No	No	No	No	No	No	No	No	No	No	No	No	No	No	No
578	Young adults	Male	Unmarried	Nuclear	Middle	Good	Overweight/ obese	No	Yes	Yes	No	No	No	No	No	Yes	No	No	No	No	Positive	1	1	1	0	1	3	3	0	0	No	Yes	No	No	No	No	No	Yes	No	Yes	No	No	No	No	No	No	No	No	No
579	Young adults	Male	Unmarried	Nuclear	Middle	Good	Under weight	No	No	No	No	No	No	No	No	No	No	No	No	No	Negative	2	2	0	0	0	0	0	0	0	No	No	No	No	No	No	No	No	No	No	No	No	No	No	No	No	No	No	No
580	Young adults	Female	Unmarried	Nuclear	Upper	Good	Normal/lean	No	No	No	No	No	No	No	No	No	Yes	No	No	No	Negative	0	0	0	0	0	0	0	0	0	Yes	Yes	No	Yes	Yes	Yes	Yes	Yes	Yes	Yes	Yes	No	No	No	No	No	No	No	No
581	Young adults	Male	Unmarried	Join	Upper	Poor	Normal/lean	No	No	No	No	Yes	No	No	Yes	Yes	Yes	No	No	No	Positive	2	2	2	2	2	1	1	1	1	Yes	Yes	No	Yes	Yes	Yes	Yes	Yes	No	Yes	Yes	No	No	No	No	No	No	No	No
582	Older adults	Male	Married	Nuclear	Upper	Good	Normal/lean	Yes	Yes	No	Yes	Yes	No	No	No	No	Yes	No	No	No	Negative	0	0	0	0	0	0	0	0	0	Yes	Yes	No	No	Yes	No	No	Yes	Yes	Yes	Yes	No	No	No	No	No	No	No	No
583	Older adults	Female	Married	Nuclear	Middle	Poor	Overweight/ obese	No	No	No	No	Yes	Yes	No	No	Yes	No	No	No	No	Positive	1	1	1	3	3	1	1	1	2	Yes	Yes	No	Yes	Yes	Yes	Yes	Yes	Yes	Yes	Yes	No	No	No	No	No	No	No	No
584	Older adults	Male	Married	Nuclear	Middle	Good	Normal/lean	No	No	Yes	No	Yes	No	No	No	No	Yes	No	Yes	No	Negative	1	0	0	1	0	0	1	0	0	Yes	Yes	No	No	Yes	Yes	No	Yes	Yes	Yes	Yes	No	No	No	No	No	No	No	No
585	Young adults	Male	Unmarried	Nuclear	Lower	Poor	Overweight/ obese	No	No	No	No	No	No	No	No	No	Yes	No	No	No	Positive	3	3	0	0	0	3	3	0	0	No	No	No	No	No	No	No	No	No	No	No	No	No	No	No	No	No	No	No
586	Young adults	Female	Unmarried	Nuclear	Middle	Poor	Overweight/ obese	No	No	No	No	No	No	No	No	No	Yes	No	Yes	Yes	Positive	1	3	1	2	1	1	3	0	1	Yes	Yes	Yes	Yes	Yes	No	Yes	Yes	Yes	Yes	Yes	Yes	No	No	No	No	No	No	No
587	Older adults	Male	Married	Nuclear	Middle	Poor	Normal/lean	Yes	Yes	No	No	Yes	No	No	Yes	No	Yes	No	No	No	Positive	1	3	1	2	0	2	1	2	0	No	Yes	Yes	No	No	No	No	Yes	No	Yes	No	No	No	No	No	No	No	No	No
588	Young adults	Male	Unmarried	Nuclear	Middle	Good	Normal/lean	No	No	No	No	No	No	No	No	Yes	No	No	No	No	Positive	1	1	1	1	1	1	1	2	1	Yes	Yes	No	Yes	No	Yes	Yes	Yes	Yes	Yes	Yes	No	No	No	No	No	No	No	No
589	Young adults	Female	Unmarried	Nuclear	Upper	Poor	Normal/lean	No	No	No	No	No	No	No	No	Yes	No	No	No	No	Positive	3	3	3	3	1	3	3	0	1	No	Yes	No	No	Yes	No	No	Yes	Yes	Yes	Yes	No	No	No	No	No	No	No	No
590	Older adults	Male	Married	Join	Lower	Poor	Overweight/ obese	No	Yes	No	Yes	No	Yes	No	No	No	Yes	Yes	No	Yes	Negative	1	1	1	0	0	0	0	0	1	Yes	Yes	Yes	Yes	Yes	Yes	Yes	Yes	Yes	Yes	Yes	Yes	Yes	No	No	No	No	Yes	No
591	Young adults	Female	Married	Nuclear	Upper	Good	Normal/lean	Yes	No	No	No	No	No	No	No	No	Yes	No	Yes	No	Positive	0	0	2	3	2	0	0	3	0	Yes	Yes	No	No	Yes	No	Yes	Yes	Yes	No	Yes	No	No	No	No	No	No	No	No
592	Young adults	Male	Married	Nuclear	Middle	Good	Overweight/ obese	No	No	No	No	No	No	No	No	No	Yes	No	No	No	Positive	1	2	1	1	0	1	1	1	2	Yes	Yes	No	No	Yes	No	No	Yes	No	Yes	Yes	No	No	No	No	No	No	No	No
593	Young adults	Female	Married	Join	Upper	Good	Overweight/ obese	Yes	No	Yes	No	No	No	No	No	No	No	No	No	No	Negative	1	2	0	0	1	0	0	0	1	No	Yes	Yes	No	No	No	Yes	Yes	Yes	No	Yes	No	No	No	No	No	No	No	No
594	Young adults	Male	Unmarried	Nuclear	Upper	Good	Normal/lean	No	Yes	No	No	No	No	No	No	No	No	No	No	No	Negative	0	0	0	0	1	2	1	0	1	No	No	No	Yes	Yes	Yes	Yes	Yes	Yes	Yes	Yes	No	No	No	No	No	No	No	No
595	Older adults	Female	Married	Nuclear	Upper	Good	Overweight/ obese	Yes	No	Yes	Yes	Yes	No	No	No	No	No	Yes	No	No	Negative	0	0	2	3	1	1	1	1	0	Yes	Yes	Yes	No	Yes	No	No	No	Yes	Yes	Yes	No	No	No	No	No	No	No	No
596	Young adults	Female	Married	Nuclear	Upper	Poor	Overweight/ obese	Yes	No	Yes	No	No	No	No	No	No	No	No	No	No	Negative	1	1	0	1	0	0	0	0	0	Yes	Yes	No	Yes	No	No	Yes	Yes	No	Yes	Yes	No	No	No	No	No	No	No	No
597	Young adults	Female	Married	Nuclear	Lower	Good	Normal/lean	Yes	No	Yes	No	No	No	No	No	No	Yes	No	Yes	Yes	Positive	1	3	2	1	1	1	1	2	1	Yes	Yes	No	No	No	No	No	No	No	No	No	No	No	No	No	No	No	No	No
598	Older adults	Female	Married	Nuclear	Lower	Poor	Normal/lean	Yes	No	No	Yes	Yes	No	No	No	No	Yes	No	Yes	No	Positive	3	1	3	2	1	1	2	1	0	Yes	Yes	No	No	No	Yes	Yes	Yes	No	Yes	Yes	No	No	No	No	No	No	No	No
599	Young adults	Male	Unmarried	Join	Upper	Poor	Normal/lean	No	No	Yes	No	No	No	No	No	Yes	No	No	No	Yes	Negative	0	1	0	2	3	0	1	1	0	Yes	Yes	No	Yes	No	No	Yes	Yes	No	Yes	Yes	No	Yes	No	No	No	No	No	No
600	Young adults	Male	Unmarried	Nuclear	Upper	Poor	Normal/lean	No	No	No	No	No	No	No	No	No	Yes	No	No	No	Negative	1	1	1	1	1	0	1	1	0	Yes	Yes	No	Yes	No	No	No	No	Yes	Yes	Yes	No	No	No	No	No	No	No	No
601	Young adults	Female	Married	Nuclear	Upper	Poor	Normal/lean	Yes	No	No	No	No	No	No	No	No	Yes	No	No	Yes	Positive	3	3	3	3	3	0	1	3	0	No	No	No	No	Yes	Yes	No	Yes	No	Yes	Yes	Yes	No	No	No	Yes	Yes	No	No
602	Older adults	Female	Divorced/widowed	Nuclear	Lower	Poor	Normal/lean	No	No	No	No	Yes	No	No	No	No	No	No	No	Yes	Negative	1	1	0	1	2	0	0	0	0	No	Yes	No	No	Yes	No	Yes	Yes	No	Yes	Yes	No	Yes	No	No	No	No	No	No
603	Young adults	Male	Unmarried	Nuclear	Lower	Good	Normal/lean	Yes	No	No	No	No	No	No	No	No	No	No	No	No	Positive	2	2	2	2	3	2	2	2	2	No	No	No	No	No	No	No	No	No	No	No	No	No	No	No	No	No	No	No
604	Older adults	Male	Married	Nuclear	Lower	Poor	Overweight/ obese	Yes	No	No	No	Yes	No	No	No	No	Yes	No	Yes	No	Positive	2	2	1	3	1	2	1	0	1	No	Yes	Yes	No	Yes	Yes	No	Yes	Yes	No	Yes	No	No	No	No	No	No	No	No
605	Older adults	Female	Married	Join	Upper	Poor	Normal/lean	No	No	Yes	No	Yes	No	No	No	No	Yes	No	No	No	Negative	0	0	1	1	0	0	2	1	0	Yes	Yes	No	No	Yes	No	No	Yes	No	No	Yes	No	No	No	No	No	No	No	No
606	Young adults	Male	Married	Join	Lower	Poor	Normal/lean	No	No	Yes	No	No	No	No	No	No	Yes	No	Yes	No	Positive	1	2	3	3	3	3	3	2	2	Yes	Yes	No	No	No	No	No	No	No	No	No	No	No	No	No	No	No	No	No
607	Young adults	Female	Married	Nuclear	Lower	Good	Normal/lean	No	No	No	No	Yes	No	No	No	No	No	Yes	Yes	No	Negative	0	0	1	0	1	0	1	0	0	Yes	Yes	No	No	Yes	No	No	Yes	Yes	No	Yes	No	No	No	No	No	No	No	No
608	Young adults	Female	Married	Nuclear	Lower	Poor	Normal/lean	Yes	No	Yes	No	No	No	No	No	Yes	Yes	No	No	No	Negative	1	0	1	1	1	0	0	0	0	Yes	Yes	No	No	Yes	No	Yes	Yes	Yes	Yes	Yes	No	No	No	No	No	No	No	No
609	Young adults	Male	Unmarried	Join	Lower	Good	Normal/lean	Yes	No	Yes	No	No	No	No	No	No	Yes	No	No	No	Positive	2	3	3	0	0	1	2	2	3	Yes	Yes	Yes	Yes	Yes	No	Yes	Yes	Yes	Yes	Yes	No	No	No	No	No	No	No	No
610	Young adults	Female	Unmarried	Nuclear	Middle	Good	Overweight/ obese	Yes	No	No	No	No	No	No	No	No	No	No	No	No	Positive	1	1	3	3	2	0	1	0	0	Yes	Yes	No	No	No	No	No	Yes	No	No	No	No	No	No	No	No	No	No	No
611	Older adults	Female	Married	Join	Upper	Poor	Normal/lean	No	No	No	Yes	Yes	No	No	Yes	No	Yes	Yes	No	Yes	Positive	0	3	2	2	3	2	2	2	2	Yes	Yes	Yes	Yes	Yes	Yes	Yes	Yes	Yes	Yes	Yes	Yes	Yes	No	No	No	Yes	Yes	Yes
612	Young adults	Female	Unmarried	Nuclear	Lower	Poor	Overweight/ obese	Yes	No	Yes	No	No	No	No	No	No	No	No	No	No	Positive	1	2	2	2	2	1	1	1	2	Yes	Yes	Yes	No	No	Yes	Yes	Yes	Yes	No	No	No	No	No	No	No	No	No	No
613	Older adults	Male	Married	Nuclear	Upper	Poor	Overweight/ obese	Yes	Yes	No	No	Yes	Yes	No	No	Yes	Yes	Yes	No	No	Positive	1	3	3	3	2	1	2	1	0	Yes	Yes	No	Yes	Yes	No	Yes	Yes	No	Yes	Yes	No	No	No	No	No	No	No	No
614	Older adults	Female	Married	Nuclear	Upper	Good	Overweight/ obese	No	No	Yes	Yes	No	No	No	No	No	Yes	No	No	No	Positive	3	1	1	1	1	3	2	1	3	No	Yes	No	Yes	Yes	No	No	Yes	Yes	Yes	Yes	No	No	No	No	No	No	No	No
615	Young adults	Male	Unmarried	Nuclear	Upper	Good	Overweight/ obese	Yes	No	No	No	No	No	No	No	Yes	No	No	No	No	Negative	1	0	1	0	1	1	1	0	1	Yes	Yes	No	Yes	Yes	Yes	Yes	Yes	Yes	Yes	Yes	No	No	No	No	No	No	No	No
616	Young adults	Male	Unmarried	Join	Middle	Good	Overweight/ obese	No	Yes	Yes	No	No	No	No	No	Yes	Yes	No	No	No	Negative	1	1	1	1	1	1	1	0	1	No	Yes	Yes	Yes	Yes	Yes	Yes	Yes	Yes	Yes	Yes	No	No	No	No	No	No	No	No
617	Young adults	Female	Married	Join	Middle	Poor	Overweight/ obese	No	No	No	No	No	No	No	No	No	No	No	No	No	Negative	1	1	1	0	1	3	2	0	0	No	Yes	Yes	No	No	Yes	Yes	No	Yes	Yes	Yes	No	No	No	No	No	No	No	No
618	Older adults	Male	Married	Nuclear	Middle	Poor	Overweight/ obese	Yes	No	No	Yes	Yes	Yes	No	No	No	Yes	No	No	Yes	Positive	1	2	2	1	0	1	1	2	0	Yes	Yes	Yes	Yes	Yes	Yes	Yes	Yes	No	No	Yes	Yes	No	No	Yes	Yes	No	No	Yes
619	Young adults	Male	Married	Nuclear	Upper	Poor	Overweight/ obese	No	Yes	No	Yes	No	No	No	No	No	Yes	No	No	No	Positive	0	3	0	2	3	0	2	0	1	No	No	Yes	No	Yes	Yes	No	No	No	No	No	No	No	No	No	No	No	No	No
620	Older adults	Female	Divorced/widowed	Nuclear	Upper	Poor	Overweight/ obese	No	No	Yes	Yes	Yes	No	No	No	No	Yes	No	No	No	Positive	0	1	2	3	2	1	1	0	0	Yes	Yes	No	Yes	Yes	Yes	No	Yes	Yes	Yes	Yes	No	No	No	No	No	No	No	No
621	Young adults	Female	Married	Join	Middle	Good	Overweight/ obese	No	No	No	Yes	No	No	No	No	No	Yes	Yes	No	No	Positive	1	1	3	0	1	3	0	1	1	No	No	No	No	Yes	Yes	Yes	Yes	Yes	Yes	No	No	No	No	No	No	No	No	No
622	Young adults	Male	Unmarried	Nuclear	Middle	Good	Normal/lean	Yes	No	Yes	No	No	No	No	No	No	Yes	No	No	No	Negative	1	1	1	1	1	1	1	1	0	Yes	Yes	No	No	Yes	No	Yes	No	Yes	Yes	Yes	No	No	No	No	No	No	No	No
623	Young adults	Female	Divorced/widowed	Nuclear	Lower	Good	Overweight/ obese	Yes	No	No	No	No	No	No	No	Yes	Yes	No	No	No	Negative	1	1	1	2	2	2	0	0	0	No	Yes	No	Yes	No	Yes	Yes	Yes	Yes	Yes	Yes	No	No	No	No	No	No	No	No
624	Young adults	Female	Unmarried	Nuclear	Upper	Good	Normal/lean	Yes	Yes	No	No	No	No	No	No	No	Yes	No	No	No	Positive	1	1	2	2	2	1	1	1	0	No	Yes	Yes	Yes	Yes	Yes	Yes	No	No	No	No	No	No	No	No	No	No	No	No
625	Young adults	Female	Unmarried	Join	Upper	Good	Overweight/ obese	No	No	No	No	Yes	No	No	No	Yes	Yes	No	No	No	Negative	1	1	1	1	0	0	1	1	1	Yes	Yes	Yes	Yes	Yes	No	Yes	Yes	No	Yes	Yes	No	No	No	No	No	No	No	No
626	Young adults	Male	Unmarried	Nuclear	Upper	Good	Normal/lean	Yes	No	No	No	No	No	No	No	No	No	No	Yes	No	Negative	0	0	0	0	0	0	0	0	0	No	No	No	No	No	No	No	No	No	No	No	No	No	No	No	No	No	No	No
627	Young adults	Male	Married	Nuclear	Middle	Poor	Overweight/ obese	Yes	No	No	Yes	No	No	No	No	No	Yes	No	No	No	Negative	1	1	1	1	1	1	1	1	1	No	No	No	No	No	No	Yes	Yes	No	Yes	Yes	No	No	No	No	No	No	No	No
628	Young adults	Male	Unmarried	Nuclear	Upper	Good	Normal/lean	No	No	No	No	No	No	No	No	Yes	No	No	No	No	Negative	1	1	3	1	0	0	2	0	0	No	Yes	No	No	No	No	Yes	No	Yes	Yes	Yes	No	No	No	No	No	No	No	No
629	Young adults	Male	Unmarried	Nuclear	Upper	Good	Overweight/ obese	No	No	No	No	No	No	No	No	No	Yes	No	No	No	Negative	0	0	0	0	1	0	0	0	0	Yes	Yes	No	Yes	No	No	No	No	No	No	No	No	No	No	No	No	No	No	No
630	Young adults	Male	Unmarried	Join	Lower	Good	Normal/lean	Yes	Yes	No	No	No	No	No	No	No	No	No	No	No	Negative	0	0	3	0	0	0	0	0	1	Yes	Yes	Yes	Yes	Yes	No	Yes	No	Yes	Yes	No	No	No	No	No	No	No	No	No
631	Young adults	Male	Unmarried	Join	Lower	Good	Overweight/ obese	No	No	Yes	No	No	No	No	No	No	No	No	No	No	Positive	3	3	0	3	0	1	1	3	1	No	No	No	No	No	No	No	No	No	No	No	No	No	No	No	No	No	No	No
632	Young adults	Male	Unmarried	Nuclear	Upper	Good	Normal/lean	No	No	Yes	No	No	No	No	No	No	No	No	No	No	Negative	1	0	0	0	0	0	0	0	0	No	No	No	No	No	No	No	No	No	No	No	No	No	No	No	No	No	No	No
633	Older adults	Male	Married	Nuclear	Middle	Poor	Overweight/ obese	Yes	No	No	Yes	Yes	No	No	No	No	Yes	Yes	No	Yes	Positive	1	2	3	3	0	1	2	0	2	Yes	Yes	No	Yes	No	No	Yes	Yes	Yes	No	No	Yes	No	No	No	No	No	No	Yes
634	Young adults	Female	Married	Nuclear	Upper	Good	Normal/lean	No	No	No	No	No	No	No	No	No	No	No	No	No	Positive	3	2	1	1	1	0	1	2	0	Yes	Yes	No	No	Yes	No	Yes	No	No	Yes	Yes	No	No	No	No	No	No	No	No
635	Young adults	Male	Unmarried	Nuclear	Lower	Good	Overweight/ obese	No	No	No	No	No	No	No	No	No	No	No	No	No	Negative	1	1	1	1	1	0	1	0	0	No	No	No	No	No	No	No	No	No	No	No	No	No	No	No	No	No	No	No
636	Older adults	Male	Married	Join	Upper	Good	Overweight/ obese	No	No	No	Yes	No	No	No	No	No	Yes	No	No	Yes	Positive	1	1	1	3	3	1	3	1	1	Yes	Yes	No	Yes	Yes	No	No	No	No	Yes	Yes	No	No	No	No	Yes	No	No	No
637	Older adults	Male	Married	Nuclear	Upper	Poor	Normal/lean	No	No	No	No	Yes	No	No	No	Yes	Yes	No	No	No	Negative	0	3	3	0	0	3	0	0	0	No	Yes	No	Yes	No	No	Yes	Yes	No	No	Yes	No	No	No	No	No	No	No	No
638	Young adults	Female	Unmarried	Nuclear	Middle	Good	Under weight	No	No	Yes	No	No	No	No	No	Yes	No	No	Yes	No	Positive	1	1	1	1	1	1	1	2	2	No	Yes	Yes	No	No	No	Yes	Yes	No	Yes	Yes	No	No	No	No	No	No	No	No
639	Older adults	Male	Married	Nuclear	Upper	Poor	Overweight/ obese	Yes	No	No	Yes	No	No	No	No	Yes	Yes	Yes	No	Yes	Positive	3	3	3	3	3	3	3	3	3	Yes	Yes	No	Yes	Yes	Yes	Yes	Yes	No	Yes	Yes	Yes	No	No	Yes	Yes	Yes	Yes	Yes
640	Older adults	Female	Married	Nuclear	Upper	Good	Overweight/ obese	No	No	Yes	Yes	Yes	No	No	No	Yes	No	No	No	No	Negative	1	0	0	1	0	1	0	0	0	Yes	Yes	No	No	No	No	No	No	Yes	No	No	No	No	No	No	No	No	No	No
641	Young adults	Male	Married	Nuclear	Middle	Good	Normal/lean	Yes	No	No	Yes	No	No	No	No	No	Yes	No	No	No	Negative	1	1	1	1	2	0	1	1	0	Yes	No	No	No	Yes	No	Yes	Yes	Yes	No	No	No	No	No	No	No	No	No	No
642	Young adults	Male	Unmarried	Nuclear	Middle	Good	Normal/lean	No	No	Yes	No	No	No	No	No	No	Yes	No	Yes	No	Negative	1	1	1	1	2	0	1	0	0	No	Yes	Yes	No	No	No	Yes	Yes	No	No	Yes	No	No	No	No	No	No	No	No
643	Young adults	Female	Unmarried	Nuclear	Upper	Good	Under weight	Yes	No	No	No	No	No	No	No	Yes	Yes	No	No	No	Positive	1	2	3	1	3	0	1	1	0	Yes	Yes	No	No	No	No	No	Yes	Yes	Yes	Yes	No	No	No	No	No	No	No	No
644	Young adults	Male	Unmarried	Nuclear	Upper	Good	Overweight/ obese	Yes	No	No	Yes	Yes	No	No	Yes	Yes	Yes	No	No	No	Positive	1	2	1	2	3	1	3	3	0	Yes	Yes	Yes	No	Yes	Yes	Yes	Yes	Yes	Yes	Yes	No	No	No	No	No	No	No	No
645	Young adults	Male	Unmarried	Nuclear	Upper	Good	Under weight	Yes	Yes	No	No	No	No	No	No	No	No	No	No	No	Negative	0	0	0	0	1	0	1	0	0	Yes	Yes	Yes	No	No	No	No	Yes	No	No	No	No	No	No	No	No	No	No	No
646	Young adults	Male	Unmarried	Join	Middle	Poor	Overweight/ obese	Yes	No	Yes	No	No	No	No	Yes	No	Yes	No	Yes	Yes	Positive	1	2	2	2	2	2	2	2	2	Yes	Yes	Yes	Yes	Yes	Yes	Yes	Yes	Yes	Yes	Yes	Yes	Yes	Yes	Yes	Yes	Yes	Yes	Yes
647	Young adults	Female	Unmarried	Join	Upper	Poor	Overweight/ obese	No	No	Yes	Yes	Yes	Yes	No	No	No	No	Yes	No	Yes	Positive	1	1	1	1	2	1	1	1	1	Yes	Yes	Yes	No	Yes	Yes	Yes	No	Yes	Yes	Yes	Yes	Yes	Yes	Yes	Yes	Yes	Yes	Yes
648	Young adults	Female	Married	Join	Upper	Poor	Normal/lean	Yes	No	Yes	Yes	No	No	No	No	Yes	Yes	No	Yes	Yes	Positive	2	2	2	2	2	1	2	2	2	Yes	Yes	Yes	Yes	Yes	Yes	No	Yes	Yes	Yes	No	Yes	Yes	Yes	Yes	Yes	Yes	No	Yes
649	Young adults	Male	Unmarried	Nuclear	Upper	Good	Normal/lean	Yes	No	Yes	No	No	No	No	No	No	No	No	Yes	Yes	Positive	2	3	2	2	2	2	2	2	2	Yes	Yes	Yes	Yes	No	No	No	No	No	No	No	No	No	Yes	Yes	No	No	No	No
650	Young adults	Female	Unmarried	Nuclear	Middle	Good	Under weight	No	No	No	No	No	No	No	No	Yes	Yes	No	No	No	Negative	0	0	0	0	0	0	0	0	0	No	No	No	No	No	No	No	No	No	No	No	No	No	No	No	No	No	No	No
651	Young adults	Male	Married	Nuclear	Upper	Poor	Normal/lean	Yes	No	No	No	Yes	No	No	No	Yes	Yes	Yes	No	No	Negative	1	1	1	1	1	1	1	1	1	Yes	Yes	No	Yes	No	No	No	Yes	Yes	Yes	Yes	No	No	No	No	No	No	No	No
652	Young adults	Male	Married	Nuclear	Upper	Good	Normal/lean	Yes	No	No	No	No	No	No	No	Yes	No	No	No	No	Positive	1	1	1	1	3	0	3	1	0	Yes	No	No	No	No	No	Yes	Yes	Yes	Yes	Yes	No	No	No	No	No	No	No	No
653	Young adults	Male	Unmarried	Nuclear	Lower	Good	Normal/lean	Yes	No	No	No	No	No	No	No	No	Yes	No	Yes	No	Negative	1	1	1	1	0	3	2	0	0	No	Yes	No	Yes	No	No	Yes	Yes	No	Yes	Yes	No	No	No	No	No	No	No	No
654	Older adults	Male	Married	Nuclear	Upper	Poor	Normal/lean	Yes	No	No	No	No	No	No	No	No	No	No	No	No	Negative	1	0	1	1	0	0	0	0	0	No	Yes	No	No	Yes	Yes	Yes	Yes	Yes	No	No	No	No	No	No	No	No	No	No
655	Young adults	Female	Married	Nuclear	Upper	Good	Overweight/ obese	No	No	No	No	No	No	No	Yes	Yes	No	No	No	No	Negative	0	0	0	0	0	0	0	0	0	No	Yes	No	No	Yes	Yes	Yes	Yes	Yes	Yes	No	No	No	No	No	No	No	No	No
656	Older adults	Male	Married	Join	Middle	Poor	Overweight/ obese	No	No	Yes	Yes	Yes	No	No	No	No	Yes	No	No	No	Negative	0	0	0	1	1	0	0	0	0	Yes	Yes	No	Yes	Yes	No	Yes	Yes	No	Yes	Yes	No	No	No	No	No	No	No	No
657	Young adults	Female	Married	Nuclear	Upper	Good	Overweight/ obese	No	No	No	No	No	No	No	No	No	No	No	No	No	Negative	3	0	1	0	0	0	3	0	0	No	No	No	No	No	No	No	No	No	No	No	No	No	No	No	No	No	No	No
658	Young adults	Female	Unmarried	Join	Lower	Good	Normal/lean	Yes	No	No	No	No	No	No	No	No	No	No	No	No	Negative	0	0	3	2	0	0	1	0	0	No	No	No	No	No	No	No	No	No	No	No	No	No	No	No	No	No	No	No
659	Older adults	Female	Married	Nuclear	Middle	Good	Overweight/ obese	Yes	No	Yes	No	No	No	No	No	No	No	Yes	No	No	Negative	1	1	1	3	1	0	1	0	0	Yes	Yes	No	No	Yes	No	Yes	Yes	No	Yes	Yes	No	No	No	No	No	No	No	No
660	Young adults	Male	Unmarried	Nuclear	Middle	Good	Normal/lean	No	No	Yes	No	No	No	No	No	No	No	No	No	No	Negative	0	0	0	0	0	0	0	0	0	No	No	No	No	No	No	No	No	No	No	No	No	No	No	No	No	No	No	No
661	Older adults	Female	Married	Join	Upper	Poor	Normal/lean	No	No	No	Yes	Yes	No	No	No	Yes	Yes	No	Yes	No	Negative	0	0	1	1	0	0	0	0	0	Yes	Yes	No	Yes	Yes	No	No	No	No	No	No	No	No	No	No	No	No	No	No
662	Young adults	Male	Married	Join	Middle	Poor	Overweight/ obese	No	No	Yes	No	No	No	No	No	No	No	No	No	No	Negative	1	1	0	1	0	1	1	1	1	No	Yes	No	Yes	Yes	No	No	No	No	No	Yes	No	No	No	No	No	No	No	No
663	Older adults	Male	Married	Join	Lower	Poor	Overweight/ obese	No	No	No	No	Yes	Yes	No	No	No	No	No	Yes	No	Negative	0	0	1	1	0	0	0	0	0	No	Yes	No	No	No	No	No	Yes	No	No	No	No	No	No	No	No	No	No	No
664	Young adults	Female	Married	Join	Middle	Good	Normal/lean	No	No	No	No	No	No	No	No	No	Yes	No	No	No	Negative	0	1	1	0	0	0	0	0	1	No	No	No	No	No	No	No	No	No	No	No	No	No	No	No	No	No	No	No
665	Young adults	Male	Married	Join	Upper	Poor	Normal/lean	No	No	No	No	No	No	No	No	Yes	Yes	No	No	No	Positive	2	1	1	2	3	1	3	3	0	Yes	No	Yes	No	No	No	Yes	Yes	No	Yes	Yes	No	No	No	No	No	No	No	No
666	Young adults	Female	Unmarried	Nuclear	Upper	Poor	Normal/lean	No	No	No	No	No	No	No	No	Yes	Yes	No	No	No	Positive	1	1	3	3	3	1	3	1	0	Yes	Yes	No	No	Yes	No	Yes	Yes	Yes	Yes	Yes	No	No	No	No	No	No	No	No
667	Older adults	Male	Married	Nuclear	Middle	Good	Normal/lean	Yes	No	No	Yes	Yes	No	No	No	Yes	Yes	No	No	No	Positive	3	3	3	3	3	1	3	1	1	Yes	Yes	No	No	Yes	No	Yes	Yes	Yes	Yes	Yes	No	No	No	No	No	No	No	No
668	Older adults	Male	Married	Nuclear	Upper	Poor	Overweight/ obese	No	No	Yes	Yes	No	No	No	No	No	Yes	No	No	No	Positive	1	0	0	2	2	2	2	1	0	Yes	Yes	Yes	No	No	Yes	No	Yes	No	Yes	Yes	No	No	No	No	No	No	No	No
669	Older adults	Male	Married	Join	Upper	Good	Normal/lean	Yes	No	No	Yes	Yes	No	No	No	Yes	Yes	Yes	No	Yes	Positive	2	1	3	3	3	3	3	2	1	Yes	Yes	No	Yes	Yes	Yes	No	Yes	Yes	Yes	Yes	Yes	No	No	No	Yes	No	No	Yes
670	Older adults	Male	Married	Join	Upper	Poor	Normal/lean	Yes	No	No	No	Yes	No	No	No	Yes	Yes	No	No	No	Positive	1	2	3	3	1	2	1	2	1	Yes	No	Yes	No	No	Yes	Yes	Yes	Yes	Yes	Yes	No	No	No	No	No	No	No	No
671	Young adults	Female	Married	Nuclear	Upper	Poor	Normal/lean	Yes	No	No	No	No	No	No	No	Yes	Yes	No	No	No	Positive	1	1	3	3	3	2	3	2	1	Yes	No	No	No	No	No	Yes	Yes	Yes	Yes	Yes	No	No	No	No	No	No	No	No
672	Young adults	Male	Married	Nuclear	Middle	Good	Normal/lean	Yes	No	No	No	No	No	No	No	Yes	Yes	No	No	No	Positive	1	2	3	3	3	2	1	3	1	Yes	Yes	No	No	No	No	No	Yes	Yes	Yes	Yes	No	No	No	No	No	No	No	No
673	Young adults	Female	Unmarried	Nuclear	Middle	Poor	Under weight	No	No	No	No	No	No	No	No	No	Yes	No	Yes	No	Positive	1	1	3	3	3	1	1	2	0	Yes	Yes	No	No	No	No	No	No	No	Yes	Yes	No	No	No	No	No	No	No	No
674	Older adults	Female	Divorced/widowed	Join	Middle	Good	Normal/lean	Yes	No	No	Yes	Yes	No	No	No	Yes	Yes	No	No	No	Positive	1	1	3	3	3	1	1	2	1	Yes	Yes	Yes	No	Yes	No	No	Yes	No	Yes	Yes	No	No	No	No	No	No	No	No
675	Young adults	Male	Married	Nuclear	Middle	Poor	Normal/lean	No	No	No	No	No	No	No	No	No	Yes	No	Yes	No	Positive	1	1	3	3	3	1	1	2	0	Yes	Yes	No	No	No	No	No	Yes	No	Yes	Yes	No	No	No	No	No	No	No	No
676	Young adults	Male	Married	Join	Upper	Poor	Normal/lean	Yes	No	No	No	No	No	No	No	Yes	Yes	No	No	No	Positive	1	1	3	1	3	1	1	1	1	Yes	Yes	No	No	No	No	No	No	No	Yes	Yes	No	No	No	No	No	No	No	No
677	Young adults	Female	Unmarried	Nuclear	Middle	Poor	Normal/lean	Yes	No	No	No	No	No	No	No	No	Yes	No	No	No	Positive	1	1	3	1	3	1	3	1	0	Yes	No	No	No	Yes	No	Yes	Yes	No	Yes	Yes	No	No	No	No	No	No	No	No
678	Older adults	Male	Married	Join	Middle	Poor	Normal/lean	Yes	No	No	Yes	Yes	No	No	No	Yes	Yes	Yes	No	Yes	Positive	3	3	3	3	3	3	3	3	3	Yes	Yes	No	Yes	Yes	No	Yes	Yes	Yes	Yes	Yes	Yes	No	No	No	No	No	Yes	Yes
679	Young adults	Female	Married	Nuclear	Middle	Poor	Normal/lean	Yes	No	No	No	No	No	No	No	No	Yes	No	No	No	Positive	1	2	1	3	3	2	1	2	0	Yes	Yes	No	No	No	Yes	Yes	Yes	No	Yes	Yes	No	No	No	No	No	No	No	No
680	Older adults	Male	Married	Join	Lower	Poor	Overweight/ obese	Yes	Yes	No	No	Yes	No	No	No	No	No	Yes	No	No	Negative	0	0	0	1	0	0	1	0	0	No	Yes	Yes	Yes	No	No	Yes	No	No	Yes	Yes	No	No	No	No	No	No	No	No
681	Older adults	Male	Married	Nuclear	Middle	Good	Normal/lean	Yes	No	No	Yes	Yes	No	No	No	Yes	Yes	No	No	No	Positive	1	1	2	3	3	2	2	1	0	Yes	Yes	No	No	No	No	Yes	Yes	Yes	Yes	Yes	No	No	No	No	No	No	No	No
682	Young adults	Female	Married	Nuclear	Middle	Poor	Normal/lean	Yes	No	No	No	No	No	No	No	No	Yes	No	No	No	Positive	1	2	2	3	3	2	1	1	0	Yes	No	No	No	No	No	No	Yes	Yes	Yes	Yes	No	No	No	No	No	No	No	No
683	Young adults	Male	Married	Nuclear	Lower	Poor	Normal/lean	Yes	No	No	No	No	No	No	No	Yes	Yes	No	No	No	Positive	1	2	2	1	3	3	1	1	1	Yes	No	No	No	Yes	No	No	Yes	Yes	Yes	Yes	No	No	No	No	No	No	No	No
684	Young adults	Female	Unmarried	Join	Middle	Poor	Normal/lean	Yes	No	No	No	No	No	No	No	No	Yes	No	No	No	Positive	1	1	2	3	3	1	3	1	0	Yes	Yes	No	Yes	No	No	No	No	No	Yes	Yes	No	No	No	No	No	No	No	No
685	Young adults	Male	Married	Nuclear	Lower	Poor	Normal/lean	Yes	No	No	No	No	No	No	No	No	Yes	No	No	No	Positive	1	3	2	1	3	3	1	2	1	Yes	No	No	No	No	Yes	Yes	Yes	Yes	Yes	Yes	No	No	No	No	No	No	No	No
686	Older adults	Male	Married	Join	Middle	Poor	Normal/lean	Yes	No	No	Yes	Yes	No	No	No	Yes	Yes	No	No	No	Positive	2	3	3	1	3	2	3	2	2	Yes	Yes	No	No	No	No	No	Yes	Yes	Yes	Yes	No	No	No	No	No	No	No	No
687	Young adults	Female	Married	Nuclear	Middle	Poor	Overweight/ obese	Yes	No	No	No	No	No	No	No	No	Yes	No	No	No	Positive	1	2	2	1	3	1	1	2	1	Yes	No	No	No	No	No	Yes	Yes	Yes	Yes	Yes	No	No	No	No	No	No	No	No
688	Young adults	Male	Married	Nuclear	Lower	Poor	Normal/lean	Yes	No	No	No	No	No	No	No	Yes	Yes	No	No	No	Positive	1	2	3	3	2	2	2	1	1	Yes	Yes	No	No	No	No	Yes	Yes	Yes	Yes	Yes	No	No	No	No	No	No	No	No
689	Young adults	Male	Married	Nuclear	Lower	Poor	Normal/lean	Yes	No	No	No	No	No	No	No	Yes	Yes	No	No	No	Positive	1	2	2	1	3	3	1	2	3	Yes	Yes	No	No	No	No	No	Yes	Yes	Yes	Yes	No	No	No	No	No	No	No	No
690	Young adults	Male	Married	Nuclear	Middle	Poor	Normal/lean	Yes	No	No	No	No	No	No	No	No	Yes	Yes	No	No	Positive	1	3	3	1	2	1	2	2	1	Yes	Yes	No	Yes	Yes	Yes	Yes	Yes	Yes	Yes	Yes	No	No	No	No	No	No	No	No
691	Young adults	Male	Married	Join	Middle	Poor	Normal/lean	No	No	No	No	No	No	No	No	Yes	Yes	No	No	No	Positive	1	1	2	2	1	2	3	3	1	Yes	No	No	No	No	No	No	No	No	Yes	Yes	No	No	No	No	No	No	No	No
692	Young adults	Male	Married	Nuclear	Middle	Poor	Under weight	No	No	No	No	Yes	No	No	No	Yes	Yes	No	No	No	Positive	1	2	1	3	1	1	3	2	1	Yes	Yes	No	No	No	No	No	No	No	Yes	Yes	No	No	No	No	No	No	No	No
693	Young adults	Female	Married	Nuclear	Lower	Poor	Normal/lean	No	No	No	No	No	No	No	No	No	Yes	No	No	Yes	Positive	1	3	3	1	3	1	1	3	3	Yes	Yes	No	Yes	No	No	No	No	Yes	Yes	Yes	Yes	Yes	No	No	Yes	No	No	Yes
694	Young adults	Male	Married	Nuclear	Lower	Poor	Overweight/ obese	Yes	No	No	No	Yes	No	No	No	Yes	Yes	Yes	No	Yes	Positive	1	2	1	3	1	3	3	1	3	Yes	Yes	No	No	No	No	Yes	Yes	Yes	Yes	Yes	Yes	No	No	No	No	No	Yes	Yes
695	Older adults	Male	Married	Join	Middle	Poor	Overweight/ obese	No	No	No	Yes	Yes	No	No	No	Yes	Yes	No	No	No	Positive	1	1	3	1	1	3	3	1	3	Yes	Yes	No	No	No	No	Yes	Yes	No	Yes	Yes	No	No	No	No	No	No	No	No
696	Young adults	Female	Unmarried	Nuclear	Middle	Poor	Normal/lean	No	No	No	No	No	No	No	No	No	Yes	No	No	No	Positive	1	3	1	3	1	3	1	3	0	Yes	No	No	No	No	No	No	Yes	Yes	Yes	Yes	No	No	No	No	No	No	No	No
697	Young adults	Male	Married	Nuclear	Lower	Poor	Overweight/ obese	Yes	No	No	No	Yes	No	No	No	Yes	Yes	No	No	No	Positive	1	3	3	1	3	3	1	1	1	Yes	Yes	No	Yes	No	Yes	Yes	Yes	No	Yes	Yes	No	No	No	No	No	No	No	No
698	Young adults	Male	Married	Nuclear	Lower	Good	Normal/lean	Yes	No	No	No	No	No	No	No	No	Yes	No	No	No	Positive	1	1	3	1	3	3	1	1	1	Yes	Yes	No	No	No	No	Yes	Yes	No	Yes	Yes	No	No	No	No	No	No	No	No
699	Young adults	Male	Married	Nuclear	Lower	Poor	Overweight/ obese	Yes	No	No	Yes	Yes	No	No	No	No	Yes	No	No	No	Positive	1	3	1	3	1	3	1	3	1	Yes	Yes	No	No	No	No	No	Yes	No	Yes	Yes	No	No	No	No	No	No	No	No
700	Young adults	Male	Married	Join	Middle	Poor	Normal/lean	Yes	No	No	No	Yes	No	No	No	Yes	Yes	Yes	No	No	Positive	1	3	1	3	1	3	1	1	1	Yes	Yes	Yes	No	Yes	No	Yes	Yes	No	Yes	Yes	No	No	No	No	No	No	No	No
701	Young adults	Female	Married	Nuclear	Lower	Poor	Normal/lean	Yes	No	No	No	No	No	No	No	No	Yes	No	No	No	Positive	1	3	1	3	1	3	1	3	0	Yes	Yes	No	No	No	No	Yes	Yes	Yes	Yes	Yes	No	No	No	No	No	No	No	No
702	Young adults	Female	Unmarried	Nuclear	Middle	Good	Normal/lean	Yes	No	Yes	No	No	No	No	No	No	No	No	No	No	Negative	0	0	0	0	0	0	0	0	0	No	No	No	No	No	No	No	No	No	No	No	No	No	No	No	No	No	No	No
703	Young adults	Female	Unmarried	Nuclear	Upper	Good	Normal/lean	Yes	No	Yes	No	No	No	No	No	No	No	No	No	No	Negative	0	0	0	0	0	0	0	0	0	No	No	No	No	No	No	No	No	No	No	No	No	No	No	No	No	No	No	No
704	Young adults	Male	Unmarried	Nuclear	Middle	Good	Overweight/ obese	No	No	No	No	No	No	No	No	No	No	No	No	No	Negative	0	0	0	0	0	3	3	0	3	No	No	No	No	No	No	No	Yes	Yes	No	Yes	No	No	No	No	No	No	No	No
705	Young adults	Male	Unmarried	Nuclear	Middle	Good	Normal/lean	Yes	Yes	No	No	No	No	No	No	No	No	No	Yes	No	Positive	1	0	1	0	0	3	1	3	2	No	Yes	No	No	No	No	No	Yes	Yes	Yes	Yes	No	No	No	No	No	No	No	No
706	Young adults	Female	Unmarried	Nuclear	Upper	Poor	Normal/lean	No	No	Yes	No	No	No	No	No	No	Yes	No	Yes	No	Negative	1	1	1	0	2	0	0	1	0	Yes	Yes	No	No	Yes	Yes	Yes	Yes	No	Yes	No	No	No	No	No	No	No	No	No
707	Young adults	Female	Unmarried	Nuclear	Upper	Good	Under weight	Yes	No	No	No	No	No	No	No	No	No	No	No	No	Negative	0	0	0	0	0	0	0	0	0	No	No	No	No	No	No	No	No	No	No	No	No	No	No	No	No	No	No	No
708	Young adults	Male	Married	Nuclear	Lower	Good	Normal/lean	No	No	No	No	Yes	No	No	No	No	No	No	Yes	No	Negative	1	1	0	1	0	3	1	1	0	No	Yes	No	Yes	Yes	No	No	Yes	No	No	Yes	No	No	No	No	No	No	No	No
709	Young adults	Male	Unmarried	Nuclear	Middle	Good	Normal/lean	Yes	No	Yes	No	No	No	No	No	No	No	No	No	No	Negative	0	0	0	0	0	0	0	0	0	No	No	No	No	No	No	No	No	No	No	No	No	No	No	No	No	No	No	No
710	Older adults	Male	Married	Nuclear	Upper	Good	Overweight/ obese	No	No	No	No	No	No	No	No	No	No	Yes	No	No	Negative	0	0	0	1	0	0	0	0	0	Yes	Yes	No	No	No	No	No	No	Yes	Yes	Yes	No	No	No	No	No	No	No	No
711	Young adults	Female	Unmarried	Nuclear	Upper	Poor	Normal/lean	Yes	No	No	No	No	No	No	No	No	No	No	No	No	Positive	2	1	3	1	1	0	1	0	3	No	No	No	No	No	No	No	No	No	No	No	No	No	No	No	No	No	No	No
712	Older adults	Male	Married	Nuclear	Upper	Good	Normal/lean	Yes	No	Yes	No	Yes	No	No	No	No	Yes	Yes	No	No	Negative	0	0	1	1	1	0	0	0	0	Yes	Yes	No	Yes	No	No	Yes	No	No	No	Yes	No	No	No	No	No	No	No	No
713	Young adults	Male	Unmarried	Nuclear	Lower	Good	Normal/lean	No	No	Yes	No	No	No	No	No	No	No	No	No	No	Negative	1	1	0	0	0	1	0	0	0	No	No	No	No	No	No	No	No	No	No	No	No	No	No	No	No	No	No	No
714	Older adults	Female	Married	Nuclear	Lower	Good	Overweight/ obese	Yes	No	Yes	Yes	No	No	No	No	No	Yes	Yes	No	No	Negative	1	0	0	3	1	0	1	1	0	Yes	Yes	No	Yes	Yes	No	No	Yes	No	No	Yes	No	No	No	No	No	No	No	No
715	Older adults	Female	Married	Nuclear	Upper	Good	Overweight/ obese	No	No	Yes	No	Yes	No	No	No	Yes	Yes	Yes	No	No	Negative	1	1	0	1	1	0	2	0	0	No	Yes	No	Yes	Yes	No	Yes	Yes	No	No	Yes	No	No	No	No	No	No	No	No
716	Young adults	Male	Divorced/widowed	Nuclear	Upper	Good	Overweight/ obese	Yes	No	Yes	No	No	No	No	No	No	No	No	No	No	Negative	1	0	1	0	0	0	0	0	0	Yes	Yes	No	Yes	Yes	No	No	Yes	Yes	Yes	Yes	No	No	No	No	No	No	No	No
717	Young adults	Female	Married	Join	Lower	Good	Under weight	Yes	No	No	No	No	No	No	No	Yes	No	No	No	No	Positive	3	1	3	3	1	1	3	1	3	No	No	Yes	No	No	No	No	No	No	No	No	No	No	No	No	No	No	No	No
718	Young adults	Male	Unmarried	Nuclear	Upper	Poor	Overweight/ obese	Yes	No	No	No	No	No	No	No	No	Yes	No	No	No	Negative	1	0	1	3	1	0	0	0	0	Yes	Yes	No	No	Yes	No	No	Yes	No	Yes	Yes	No	No	No	No	No	No	No	No
719	Young adults	Female	Divorced/widowed	Nuclear	Middle	Good	Normal/lean	No	No	No	No	No	No	No	No	No	Yes	No	No	No	Negative	1	0	0	1	0	0	0	0	0	Yes	Yes	No	No	Yes	Yes	No	Yes	Yes	No	Yes	No	No	No	No	No	No	No	No
720	Young adults	Male	Unmarried	Nuclear	Upper	Good	Overweight/ obese	No	No	No	No	No	No	No	No	No	No	No	No	No	Negative	0	1	1	0	1	0	1	0	0	No	No	No	No	No	No	No	No	No	No	No	No	No	No	No	No	No	No	No
721	Young adults	Female	Unmarried	Nuclear	Upper	Good	Normal/lean	No	No	No	No	No	No	No	No	No	No	No	No	No	Negative	0	0	0	0	1	0	3	0	1	No	No	No	No	No	No	No	No	No	No	No	No	No	No	No	No	No	No	No
722	Older adults	Female	Divorced/widowed	Nuclear	Upper	Poor	Normal/lean	No	No	No	Yes	Yes	Yes	No	No	No	No	No	No	No	Negative	1	1	0	1	1	0	0	0	0	Yes	Yes	Yes	No	No	No	Yes	Yes	No	No	Yes	No	No	No	No	No	No	No	No
723	Older adults	Female	Married	Join	Middle	Poor	Normal/lean	Yes	No	No	Yes	Yes	No	No	No	No	Yes	Yes	No	No	Positive	1	1	3	3	1	0	1	0	0	Yes	Yes	No	Yes	Yes	No	Yes	Yes	No	Yes	Yes	No	No	No	No	No	No	No	No
724	Older adults	Female	Divorced/widowed	Join	Upper	Poor	Normal/lean	Yes	No	No	No	Yes	No	No	Yes	Yes	No	No	No	No	Negative	1	1	0	1	0	0	0	0	0	Yes	Yes	No	No	Yes	No	No	Yes	Yes	No	Yes	No	No	No	No	No	No	No	No
725	Young adults	Male	Married	Join	Upper	Good	Overweight/ obese	No	No	No	No	No	No	No	No	Yes	No	No	No	No	Negative	0	0	0	0	0	0	0	0	0	No	No	No	No	No	No	No	No	No	No	No	No	No	No	No	No	No	No	No
726	Older adults	Male	Married	Join	Upper	Good	Normal/lean	No	Yes	No	No	Yes	No	No	No	No	Yes	No	No	No	Negative	0	1	1	1	1	0	1	0	0	Yes	Yes	No	Yes	Yes	Yes	No	Yes	Yes	Yes	Yes	No	No	No	No	No	No	No	No
727	Young adults	Male	Married	Nuclear	Upper	Good	Normal/lean	No	No	Yes	No	No	No	No	No	No	Yes	No	No	No	Negative	0	0	0	1	1	0	0	0	0	Yes	No	No	No	No	No	No	No	No	Yes	Yes	No	No	No	No	No	No	No	No
728	Older adults	Male	Married	Nuclear	Lower	Poor	Normal/lean	Yes	No	No	No	No	No	No	No	Yes	Yes	Yes	No	Yes	Negative	1	1	2	1	1	0	1	1	0	Yes	Yes	Yes	Yes	Yes	No	No	No	No	No	Yes	Yes	No	No	Yes	No	No	No	Yes
729	Young adults	Male	Unmarried	Nuclear	Upper	Good	Normal/lean	No	No	No	No	No	No	No	No	Yes	No	No	No	No	Positive	3	3	1	3	3	3	3	1	0	No	No	No	No	No	No	No	No	No	No	No	No	No	No	No	No	No	No	No
730	Young adults	Male	Unmarried	Nuclear	Lower	Poor	Overweight/ obese	No	No	No	No	No	No	No	No	No	No	No	Yes	No	Positive	1	1	3	3	0	3	3	1	3	No	No	No	No	Yes	No	No	No	No	No	Yes	No	No	No	No	No	No	No	No
731	Young adults	Male	Unmarried	Nuclear	Upper	Poor	Overweight/ obese	Yes	No	No	No	No	No	No	No	No	Yes	No	No	No	Positive	3	1	1	1	1	2	2	2	0	No	No	No	No	Yes	No	No	No	Yes	No	Yes	No	No	No	No	No	No	No	No
732	Young adults	Male	Unmarried	Join	Middle	Good	Normal/lean	Yes	Yes	Yes	No	No	No	No	No	No	No	No	No	No	Positive	1	1	1	1	2	3	3	3	1	No	No	No	No	No	No	No	No	No	No	No	No	No	No	No	No	No	No	No
733	Young adults	Male	Unmarried	Nuclear	Upper	Poor	Normal/lean	No	Yes	Yes	No	No	No	No	No	No	Yes	No	No	No	Positive	2	1	1	1	2	2	3	3	2	No	No	No	No	No	No	No	No	No	No	No	No	No	No	No	No	No	No	No
734	Young adults	Male	Unmarried	Nuclear	Lower	Good	Normal/lean	Yes	No	No	No	No	No	No	No	No	No	No	No	No	Negative	0	0	0	0	0	0	0	0	0	No	No	No	No	No	No	No	Yes	No	No	No	No	No	No	No	No	No	No	No
735	Young adults	Male	Unmarried	Nuclear	Middle	Good	Overweight/ obese	Yes	No	No	No	No	No	No	No	No	No	No	No	No	Negative	0	0	0	0	0	0	0	0	0	No	No	No	No	No	No	No	No	No	No	No	No	No	No	No	No	No	No	No
736	Young adults	Male	Unmarried	Nuclear	Upper	Good	Normal/lean	Yes	Yes	Yes	No	No	No	No	No	No	Yes	No	Yes	Yes	Negative	1	1	3	1	1	0	1	0	0	Yes	Yes	No	No	No	Yes	Yes	Yes	No	Yes	Yes	No	No	No	No	No	No	Yes	Yes
737	Young adults	Male	Unmarried	Nuclear	Middle	Good	Normal/lean	No	Yes	No	No	No	No	No	No	No	No	No	Yes	No	Negative	0	0	0	0	0	0	0	0	0	No	Yes	No	No	Yes	No	Yes	No	No	Yes	Yes	No	No	No	No	No	No	No	No
738	Young adults	Male	Married	Nuclear	Middle	Poor	Normal/lean	Yes	No	No	No	No	No	No	No	No	Yes	No	No	No	Positive	1	3	1	3	1	3	1	3	1	Yes	No	No	No	Yes	No	No	Yes	No	Yes	Yes	No	No	No	No	No	No	No	No
739	Young adults	Male	Married	Join	Middle	Poor	Overweight/ obese	Yes	No	No	No	Yes	No	No	No	Yes	Yes	Yes	No	No	Positive	1	3	1	3	1	3	1	3	1	Yes	Yes	No	Yes	No	No	Yes	Yes	No	Yes	Yes	No	No	No	No	No	No	No	No
740	Young adults	Female	Married	Nuclear	Lower	Poor	Overweight/ obese	Yes	No	No	No	No	No	No	No	No	Yes	No	No	No	Positive	1	3	1	3	1	3	1	3	0	Yes	Yes	No	No	No	No	Yes	Yes	No	Yes	Yes	No	No	No	No	No	No	No	No
741	Young adults	Male	Married	Nuclear	Lower	Poor	Normal/lean	Yes	No	No	No	No	No	No	No	No	Yes	No	No	No	Positive	1	3	1	3	1	3	1	3	1	Yes	Yes	No	No	No	No	No	Yes	No	Yes	Yes	No	No	No	No	No	No	No	No
742	Older adults	Male	Married	Join	Middle	Poor	Overweight/ obese	Yes	No	No	Yes	Yes	No	No	No	No	Yes	No	No	No	Positive	1	3	1	3	1	2	1	3	3	Yes	Yes	No	No	Yes	No	Yes	Yes	No	Yes	Yes	No	No	No	No	No	No	No	No
743	Young adults	Female	Married	Nuclear	Lower	Poor	Normal/lean	Yes	No	No	No	No	No	No	No	No	Yes	No	No	No	Positive	1	3	1	3	1	3	1	3	1	Yes	Yes	No	Yes	No	No	Yes	Yes	No	Yes	Yes	No	No	No	No	No	No	No	No
744	Older adults	Male	Married	Nuclear	Upper	Poor	Overweight/ obese	No	No	No	Yes	Yes	No	No	No	No	Yes	No	No	No	Negative	0	0	1	1	2	0	0	0	0	Yes	Yes	Yes	No	No	No	Yes	No	No	Yes	Yes	No	No	No	No	No	No	No	No
745	Young adults	Female	Married	Join	Lower	Poor	Normal/lean	No	No	Yes	Yes	Yes	No	No	No	Yes	Yes	No	Yes	Yes	Positive	0	0	2	1	3	2	3	0	1	Yes	Yes	Yes	Yes	Yes	Yes	Yes	Yes	Yes	Yes	Yes	Yes	No	No	Yes	No	No	No	No
746	Young adults	Male	Married	Nuclear	Upper	Good	Overweight/ obese	No	No	No	No	No	No	No	No	No	No	No	Yes	No	Negative	1	0	1	1	1	0	0	0	0	No	No	No	No	No	No	No	No	No	No	Yes	No	No	No	No	No	No	No	No
747	Older adults	Male	Married	Nuclear	Upper	Poor	Normal/lean	No	No	No	No	Yes	No	No	No	No	Yes	No	No	No	Negative	1	0	2	0	0	0	1	0	0	Yes	Yes	Yes	Yes	No	No	No	Yes	No	No	Yes	No	No	No	No	No	No	No	No
748	Young adults	Male	Married	Nuclear	Lower	Poor	Overweight/ obese	Yes	No	No	No	No	Yes	No	No	No	Yes	No	No	No	Positive	1	3	1	3	1	3	1	3	1	Yes	No	No	No	No	Yes	Yes	Yes	No	Yes	Yes	No	No	No	No	No	No	No	No
749	Young adults	Female	Unmarried	Nuclear	Middle	Poor	Normal/lean	No	No	No	No	No	No	No	No	No	Yes	No	No	No	Positive	1	2	1	3	3	2	3	1	0	Yes	Yes	No	No	No	No	Yes	Yes	No	Yes	Yes	No	No	No	No	No	No	No	No
750	Young adults	Male	Married	Nuclear	Lower	Poor	Normal/lean	Yes	No	No	No	No	No	No	No	Yes	Yes	No	No	No	Positive	1	3	1	3	3	2	1	3	1	Yes	Yes	No	No	No	No	No	Yes	No	No	Yes	No	No	No	No	No	No	No	No
751	Older adults	Male	Married	Join	Middle	Good	Normal/lean	Yes	No	No	Yes	Yes	No	No	No	Yes	Yes	No	No	No	Positive	2	1	3	1	3	1	2	3	1	Yes	Yes	No	Yes	No	No	No	Yes	No	Yes	Yes	No	No	No	No	No	No	No	No
752	Young adults	Female	Married	Nuclear	Lower	Poor	Normal/lean	Yes	No	No	No	No	No	No	No	Yes	Yes	No	No	No	Positive	1	3	1	3	1	3	1	3	1	Yes	Yes	No	No	No	No	Yes	Yes	No	Yes	Yes	No	No	No	No	No	No	No	No
753	Older adults	Male	Married	Nuclear	Middle	Good	Normal/lean	Yes	No	No	No	No	No	No	No	Yes	No	No	No	No	Negative	0	1	0	1	0	1	0	0	0	Yes	Yes	No	Yes	No	No	No	No	No	Yes	Yes	No	No	No	No	No	No	No	No
754	Young adults	Female	Unmarried	Nuclear	Upper	Poor	Normal/lean	No	No	No	No	No	No	No	No	No	No	No	No	No	Negative	1	0	1	0	1	0	0	0	0	Yes	Yes	No	No	Yes	Yes	Yes	Yes	No	No	No	No	No	No	No	No	No	No	No
755	Young adults	Female	Married	Nuclear	Middle	Good	Overweight/ obese	Yes	No	No	No	No	No	No	No	No	Yes	No	No	No	Negative	0	0	1	1	1	0	0	0	0	Yes	Yes	Yes	No	No	No	No	Yes	No	Yes	Yes	No	No	No	No	No	No	No	No
756	Older adults	Male	Married	Nuclear	Upper	Good	Overweight/ obese	No	No	No	No	No	No	No	No	Yes	Yes	No	No	Yes	Positive	2	2	3	3	3	2	3	3	2	Yes	No	No	No	No	Yes	Yes	Yes	No	Yes	Yes	Yes	No	No	No	Yes	No	No	No
757	Older adults	Male	Married	Nuclear	Upper	Good	Normal/lean	Yes	No	No	No	Yes	No	No	No	No	No	No	No	No	Negative	0	0	0	1	0	0	0	0	0	Yes	Yes	No	Yes	Yes	No	No	Yes	Yes	Yes	Yes	No	No	No	No	No	No	No	No
758	Young adults	Female	Married	Join	Upper	Good	Under weight	Yes	No	No	No	No	No	No	No	No	No	Yes	No	No	Negative	0	0	0	0	1	0	1	0	0	Yes	Yes	No	No	Yes	No	No	Yes	Yes	No	Yes	No	No	No	No	No	No	No	No
759	Older adults	Male	Married	Join	Middle	Poor	Normal/lean	Yes	Yes	No	No	No	No	No	No	No	Yes	No	No	Yes	Positive	3	2	3	3	3	2	3	3	1	No	Yes	No	No	Yes	No	No	No	No	Yes	Yes	No	No	No	Yes	No	Yes	Yes	Yes
760	Young adults	Male	Unmarried	Nuclear	Upper	Good	Normal/lean	No	No	No	No	No	No	No	No	No	No	No	Yes	No	Negative	0	0	0	0	0	0	0	1	0	Yes	Yes	Yes	Yes	Yes	Yes	Yes	Yes	Yes	Yes	Yes	No	No	No	No	No	No	No	No
761	Older adults	Male	Married	Nuclear	Upper	Poor	Normal/lean	No	Yes	Yes	No	Yes	No	No	No	No	Yes	No	No	No	Negative	1	3	0	1	0	0	0	0	0	Yes	Yes	No	Yes	Yes	Yes	No	Yes	Yes	Yes	Yes	No	No	No	No	No	No	No	No
762	Young adults	Male	Married	Nuclear	Upper	Good	Normal/lean	No	No	Yes	No	No	No	No	No	No	Yes	Yes	No	Yes	Negative	1	0	1	1	1	0	1	1	0	No	No	No	No	Yes	Yes	Yes	Yes	No	No	No	No	No	No	Yes	Yes	Yes	Yes	No
763	Young adults	Male	Married	Nuclear	Upper	Poor	Overweight/ obese	No	No	Yes	No	No	No	No	No	No	Yes	No	No	No	Negative	0	0	1	1	0	0	1	0	0	No	No	No	No	Yes	Yes	No	Yes	No	Yes	Yes	No	No	No	No	No	No	No	No
764	Young adults	Male	Married	Nuclear	Upper	Good	Normal/lean	Yes	No	No	No	No	No	No	No	No	No	No	Yes	No	Negative	0	0	1	0	0	0	1	0	0	Yes	Yes	No	No	No	No	No	Yes	No	No	No	No	No	No	No	No	No	No	No
765	Young adults	Male	Unmarried	Nuclear	Upper	Good	Normal/lean	Yes	Yes	Yes	No	No	No	No	No	Yes	Yes	No	No	No	Negative	1	0	0	1	0	1	0	0	0	No	No	No	No	No	No	No	No	No	No	No	No	No	No	No	No	No	No	No
766	Older adults	Female	Married	Join	Lower	Poor	Overweight/ obese	No	No	No	Yes	Yes	No	No	No	No	Yes	Yes	Yes	Yes	Positive	0	1	2	2	3	0	1	2	3	Yes	Yes	Yes	Yes	Yes	Yes	Yes	Yes	Yes	Yes	Yes	Yes	Yes	Yes	Yes	Yes	Yes	Yes	Yes
767	Older adults	Female	Married	Nuclear	Lower	Poor	Overweight/ obese	No	No	No	Yes	No	No	No	No	No	Yes	Yes	Yes	Yes	Positive	0	1	2	3	0	1	2	3	0	Yes	Yes	Yes	Yes	Yes	Yes	Yes	Yes	Yes	Yes	Yes	Yes	Yes	Yes	Yes	Yes	Yes	Yes	Yes
768	Older adults	Female	Married	Nuclear	Lower	Poor	Overweight/ obese	Yes	No	Yes	Yes	Yes	Yes	No	No	Yes	Yes	Yes	Yes	Yes	Positive	0	1	2	3	0	1	2	3	0	Yes	Yes	Yes	Yes	Yes	Yes	Yes	Yes	Yes	Yes	Yes	Yes	Yes	Yes	Yes	Yes	Yes	Yes	Yes
769	Older adults	Female	Married	Join	Lower	Poor	Overweight/ obese	Yes	No	No	Yes	Yes	No	No	No	Yes	Yes	Yes	Yes	Yes	Positive	0	1	2	3	0	1	2	3	0	Yes	Yes	No	No	No	No	No	No	No	No	No	Yes	Yes	Yes	Yes	Yes	Yes	Yes	Yes
770	Older adults	Male	Married	Join	Lower	Poor	Normal/lean	Yes	No	Yes	Yes	No	No	No	No	No	Yes	Yes	Yes	Yes	Positive	0	1	2	3	0	1	2	3	0	Yes	Yes	Yes	Yes	Yes	Yes	Yes	Yes	Yes	Yes	Yes	Yes	Yes	Yes	Yes	Yes	Yes	Yes	Yes
771	Older adults	Female	Married	Nuclear	Lower	Poor	Overweight/ obese	No	No	Yes	No	No	No	Yes	Yes	Yes	Yes	Yes	Yes	No	Positive	0	1	2	3	0	1	2	3	0	Yes	Yes	Yes	Yes	Yes	Yes	Yes	Yes	Yes	Yes	Yes	No	No	No	No	No	No	No	No
772	Older adults	Male	Married	Join	Lower	Poor	Normal/lean	Yes	No	Yes	Yes	No	No	No	Yes	No	Yes	Yes	Yes	Yes	Positive	0	1	2	3	0	1	2	3	0	Yes	Yes	Yes	Yes	Yes	Yes	Yes	Yes	Yes	Yes	Yes	Yes	Yes	Yes	Yes	Yes	Yes	Yes	Yes
773	Older adults	Female	Married	Nuclear	Lower	Poor	Overweight/ obese	Yes	No	Yes	No	Yes	No	No	No	No	Yes	Yes	Yes	Yes	Positive	0	1	2	3	0	1	2	3	0	Yes	Yes	Yes	Yes	Yes	Yes	Yes	Yes	Yes	No	Yes	Yes	No	No	Yes	Yes	Yes	Yes	Yes
774	Older adults	Male	Married	Join	Lower	Poor	Overweight/ obese	Yes	Yes	No	Yes	No	No	No	No	No	Yes	Yes	Yes	Yes	Positive	0	1	2	3	0	1	2	3	0	Yes	Yes	Yes	Yes	Yes	Yes	Yes	Yes	Yes	Yes	Yes	Yes	Yes	Yes	Yes	Yes	Yes	Yes	Yes
775	Young adults	Male	Married	Join	Upper	Poor	Overweight/ obese	Yes	Yes	No	Yes	Yes	No	No	No	No	Yes	Yes	No	Yes	Positive	3	3	3	3	3	2	3	3	1	Yes	Yes	No	Yes	Yes	No	Yes	Yes	No	Yes	Yes	Yes	Yes	No	Yes	Yes	No	Yes	No
776	Young adults	Male	Unmarried	Nuclear	Middle	Good	Overweight/ obese	No	Yes	Yes	No	No	No	No	No	No	Yes	No	Yes	No	Positive	2	0	0	0	0	2	3	2	2	Yes	Yes	No	No	No	No	No	No	No	Yes	No	No	No	No	No	No	No	No	No
777	Young adults	Male	Married	Nuclear	Lower	Good	Normal/lean	No	Yes	Yes	No	No	No	No	No	No	No	No	Yes	No	Negative	0	0	0	0	0	0	0	0	0	Yes	Yes	No	No	Yes	No	No	Yes	No	Yes	Yes	No	No	No	No	No	No	No	No
778	Young adults	Female	Married	Nuclear	Lower	Good	Normal/lean	Yes	No	No	No	No	No	No	No	No	No	No	Yes	No	Positive	1	2	2	3	3	1	2	2	2	Yes	Yes	No	No	No	Yes	Yes	Yes	No	Yes	No	No	No	No	No	No	No	No	No
779	Older adults	Female	Married	Nuclear	Lower	Poor	Normal/lean	Yes	No	No	No	Yes	Yes	No	No	No	Yes	No	No	Yes	Positive	1	0	2	3	3	1	1	1	2	Yes	Yes	Yes	Yes	Yes	Yes	Yes	Yes	Yes	Yes	Yes	Yes	Yes	No	Yes	No	Yes	No	Yes
780	Young adults	Male	Married	Nuclear	Middle	Poor	Normal/lean	Yes	No	No	No	No	No	No	No	Yes	Yes	No	No	No	Positive	1	2	3	1	3	3	1	3	1	Yes	Yes	No	No	No	No	No	Yes	No	Yes	Yes	No	No	No	No	No	No	No	No
781	Older adults	Male	Married	Join	Middle	Poor	Normal/lean	Yes	No	No	Yes	Yes	No	No	No	No	Yes	No	No	No	Positive	1	3	1	1	3	1	3	3	1	Yes	Yes	No	No	No	No	Yes	Yes	No	Yes	Yes	No	No	No	No	No	No	No	No
782	Older adults	Male	Married	Nuclear	Lower	Poor	Normal/lean	Yes	No	No	Yes	No	No	No	No	Yes	Yes	No	No	No	Positive	1	3	1	3	1	3	1	2	1	Yes	Yes	No	No	No	Yes	Yes	Yes	No	No	Yes	No	No	No	No	No	No	No	No
783	Young adults	Male	Married	Nuclear	Middle	Poor	Normal/lean	Yes	No	No	No	No	No	No	No	Yes	Yes	No	No	No	Positive	1	1	3	3	1	2	3	1	1	Yes	Yes	No	No	No	No	No	Yes	No	Yes	Yes	No	No	No	No	No	No	No	No
784	Older adults	Male	Married	Join	Middle	Poor	Normal/lean	Yes	No	No	Yes	Yes	No	No	No	Yes	Yes	Yes	No	No	Positive	1	3	1	3	1	2	3	1	1	Yes	Yes	No	Yes	Yes	Yes	Yes	Yes	No	Yes	Yes	No	No	No	No	No	No	No	No
785	Older adults	Male	Married	Nuclear	Upper	Good	Overweight/ obese	No	No	No	Yes	Yes	No	No	No	Yes	Yes	No	No	No	Negative	0	0	1	1	1	0	0	0	0	Yes	Yes	Yes	Yes	Yes	Yes	No	Yes	No	Yes	Yes	No	No	No	No	No	No	No	No
786	Young adults	Female	Unmarried	Nuclear	Upper	Good	Overweight/ obese	Yes	No	Yes	No	No	No	No	No	Yes	Yes	No	No	No	Negative	1	1	0	0	0	0	1	0	0	Yes	Yes	No	Yes	No	No	No	Yes	No	Yes	Yes	No	No	No	No	No	No	No	No
787	Young adults	Female	Married	Join	Upper	Poor	Overweight/ obese	No	No	No	No	Yes	No	No	Yes	No	Yes	Yes	No	No	Negative	1	0	1	1	0	0	0	1	0	Yes	Yes	No	Yes	Yes	Yes	No	No	No	Yes	Yes	No	No	No	No	No	No	No	No
788	Older adults	Male	Unmarried	Nuclear	Upper	Poor	Overweight/ obese	No	Yes	No	Yes	No	No	No	No	No	Yes	No	No	No	Positive	1	3	1	1	3	0	1	1	0	No	Yes	Yes	Yes	No	Yes	No	Yes	Yes	Yes	Yes	No	No	No	No	No	No	No	No
789	Older adults	Female	Divorced/widowed	Join	Upper	Poor	Normal/lean	Yes	No	No	No	Yes	No	No	No	No	Yes	Yes	No	No	Positive	3	1	3	3	3	3	3	3	3	Yes	Yes	No	Yes	No	No	Yes	Yes	Yes	Yes	Yes	No	No	No	No	No	No	No	No
790	Young adults	Female	Unmarried	Nuclear	Upper	Good	Normal/lean	No	No	Yes	No	No	No	No	No	No	No	No	No	No	Negative	0	0	0	1	1	0	0	0	0	Yes	Yes	No	No	No	No	No	Yes	No	No	Yes	No	No	No	No	No	No	No	No
791	Older adults	Male	Married	Nuclear	Upper	Good	Normal/lean	No	No	Yes	No	No	No	No	No	No	No	No	No	No	Negative	0	0	0	1	1	0	0	0	0	Yes	Yes	No	No	Yes	No	No	Yes	No	No	Yes	No	No	No	No	No	No	No	No
792	Young adults	Female	Unmarried	Join	Upper	Good	Normal/lean	No	No	No	No	No	No	No	No	No	Yes	No	Yes	No	Negative	0	0	1	1	1	0	1	1	0	Yes	Yes	No	No	Yes	No	No	No	Yes	Yes	Yes	No	No	No	No	No	No	No	No
793	Young adults	Male	Married	Nuclear	Lower	Poor	Overweight/ obese	Yes	No	No	No	No	No	No	No	No	Yes	No	No	No	Positive	1	3	1	3	1	3	1	3	1	Yes	Yes	No	No	No	No	Yes	Yes	No	No	Yes	No	No	No	No	No	No	No	No
794	Young adults	Male	Married	Nuclear	Lower	Poor	Normal/lean	Yes	No	No	No	No	No	No	No	No	Yes	No	No	Yes	Positive	1	3	1	3	1	3	1	2	1	Yes	Yes	No	No	No	No	Yes	Yes	No	No	Yes	Yes	No	No	No	No	No	Yes	Yes
795	Young adults	Female	Married	Nuclear	Lower	Poor	Normal/lean	Yes	No	No	No	No	No	No	No	Yes	Yes	No	No	No	Positive	1	3	3	1	1	3	1	1	1	Yes	Yes	No	No	No	No	Yes	Yes	No	No	Yes	No	No	No	No	No	No	No	No
796	Older adults	Male	Married	Join	Lower	Poor	Normal/lean	Yes	No	No	Yes	Yes	No	No	No	No	Yes	No	No	No	Positive	1	3	1	3	3	1	3	2	3	Yes	Yes	Yes	No	No	No	Yes	Yes	No	Yes	Yes	No	No	No	No	No	No	No	No
797	Older adults	Male	Married	Join	Middle	Poor	Normal/lean	Yes	No	No	No	Yes	No	No	No	No	Yes	Yes	No	Yes	Positive	1	3	1	1	3	1	3	2	1	Yes	Yes	Yes	Yes	Yes	Yes	No	Yes	Yes	No	Yes	Yes	Yes	No	No	No	No	No	Yes
798	Older adults	Male	Married	Nuclear	Middle	Poor	Overweight/ obese	Yes	No	No	No	Yes	No	No	No	Yes	Yes	No	No	No	Positive	1	3	1	3	1	3	1	2	1	Yes	Yes	No	No	No	No	Yes	Yes	No	No	Yes	No	No	No	No	No	No	No	No
799	Young adults	Female	Married	Nuclear	Lower	Poor	Normal/lean	Yes	No	No	No	No	No	No	No	Yes	Yes	No	No	No	Positive	1	3	1	3	1	3	1	2	1	Yes	Yes	No	No	No	No	Yes	Yes	No	Yes	Yes	No	No	No	No	No	No	No	No
800	Older adults	Male	Married	Nuclear	Lower	Poor	Overweight/ obese	Yes	No	No	No	Yes	No	No	No	No	Yes	No	No	No	Positive	1	3	1	3	1	3	1	2	1	Yes	Yes	No	No	No	No	Yes	No	No	Yes	Yes	No	No	No	No	No	No	No	No
801	Older adults	Male	Divorced/widowed	Join	Middle	Good	Overweight/ obese	Yes	No	No	Yes	Yes	No	No	No	Yes	Yes	No	No	Yes	Positive	1	3	1	3	1	1	3	2	1	Yes	Yes	No	Yes	No	No	No	Yes	No	Yes	Yes	Yes	Yes	No	No	No	No	No	Yes
802	Young adults	Female	Married	Nuclear	Lower	Poor	Overweight/ obese	Yes	No	No	No	Yes	No	No	No	No	Yes	No	No	No	Positive	1	3	1	3	1	3	1	2	1	Yes	Yes	No	No	No	No	Yes	Yes	No	Yes	Yes	No	No	No	No	No	No	No	No
803	Young adults	Female	Married	Nuclear	Middle	Poor	Normal/lean	No	No	No	No	No	No	No	No	Yes	No	No	No	No	Positive	1	1	1	1	2	1	1	1	2	Yes	Yes	No	Yes	Yes	Yes	Yes	Yes	Yes	Yes	Yes	No	No	No	No	No	No	No	No
804	Older adults	Male	Married	Nuclear	Lower	Good	Overweight/ obese	Yes	Yes	No	No	No	No	Yes	No	No	Yes	No	No	No	Positive	1	3	1	3	1	3	1	2	1	Yes	Yes	No	No	Yes	No	Yes	Yes	No	Yes	Yes	No	No	No	No	No	No	No	No
805	Young adults	Male	Unmarried	Join	Lower	Poor	Overweight/ obese	No	No	Yes	No	No	No	No	No	No	No	No	No	No	Negative	0	0	2	1	0	0	0	0	0	No	Yes	No	No	No	No	No	No	No	No	No	No	No	No	No	No	No	No	No
806	Young adults	Female	Unmarried	Join	Middle	Poor	Normal/lean	No	No	No	No	No	No	No	No	No	Yes	No	No	No	Positive	1	3	1	1	3	1	3	2	1	Yes	Yes	No	No	No	No	No	Yes	No	Yes	Yes	No	No	No	No	No	No	No	No
807	Young adults	Female	Unmarried	Nuclear	Upper	Poor	Normal/lean	No	No	Yes	No	No	No	No	No	No	Yes	Yes	No	No	Negative	1	1	0	3	1	0	1	1	0	Yes	Yes	Yes	Yes	No	No	No	No	Yes	Yes	Yes	No	No	No	No	No	No	No	No
808	Older adults	Male	Married	Nuclear	Middle	Good	Normal/lean	Yes	No	Yes	No	Yes	No	No	No	No	Yes	No	No	No	Negative	1	1	0	3	1	0	1	2	0	Yes	Yes	Yes	Yes	Yes	No	Yes	No	Yes	Yes	Yes	No	No	No	No	No	No	No	No
809	Young adults	Male	Married	Join	Upper	Good	Overweight/ obese	Yes	No	Yes	Yes	Yes	Yes	Yes	Yes	Yes	Yes	No	No	No	Negative	1	0	1	1	0	1	0	1	0	Yes	Yes	No	Yes	Yes	Yes	Yes	Yes	Yes	Yes	Yes	No	No	No	No	No	No	No	No
810	Young adults	Male	Unmarried	Join	Lower	Good	Normal/lean	No	No	No	No	No	No	No	No	No	No	No	No	No	Negative	0	0	1	1	1	0	1	1	0	No	No	No	No	Yes	No	No	No	No	No	No	No	No	No	No	No	No	No	No
811	Older adults	Female	Unmarried	Nuclear	Lower	Good	Overweight/ obese	Yes	Yes	Yes	Yes	Yes	Yes	Yes	Yes	Yes	Yes	Yes	Yes	Yes	Positive	0	1	2	3	0	1	2	3	0	Yes	Yes	Yes	Yes	Yes	Yes	Yes	Yes	Yes	Yes	Yes	Yes	Yes	Yes	Yes	Yes	Yes	Yes	Yes
812	Young adults	Male	Unmarried	Join	Middle	Good	Normal/lean	No	No	No	No	No	No	No	No	No	Yes	Yes	Yes	No	Negative	1	1	0	0	0	1	2	1	0	Yes	Yes	No	Yes	Yes	Yes	Yes	Yes	Yes	Yes	Yes	No	No	No	No	No	No	No	No
813	Older adults	Female	Unmarried	Nuclear	Lower	Poor	Overweight/ obese	Yes	No	Yes	Yes	Yes	No	No	No	No	Yes	Yes	No	Yes	Positive	0	1	2	3	0	1	2	3	0	Yes	Yes	Yes	Yes	Yes	Yes	Yes	Yes	Yes	Yes	Yes	Yes	Yes	Yes	Yes	Yes	Yes	Yes	Yes
814	Older adults	Female	Unmarried	Nuclear	Lower	Good	Overweight/ obese	Yes	No	Yes	Yes	Yes	No	No	No	No	Yes	Yes	Yes	Yes	Positive	0	1	2	3	0	1	2	3	0	Yes	Yes	Yes	Yes	Yes	Yes	Yes	Yes	Yes	Yes	Yes	Yes	Yes	Yes	Yes	Yes	Yes	Yes	Yes
815	Older adults	Female	Unmarried	Nuclear	Lower	Poor	Overweight/ obese	Yes	No	Yes	Yes	No	No	No	No	No	Yes	Yes	Yes	Yes	Positive	0	1	2	3	0	1	2	3	0	Yes	Yes	Yes	No	Yes	Yes	Yes	Yes	Yes	No	No	Yes	Yes	Yes	No	No	No	No	No
816	Older adults	Female	Unmarried	Nuclear	Lower	Poor	Overweight/ obese	Yes	No	No	Yes	No	No	No	No	No	Yes	Yes	Yes	Yes	Positive	0	1	2	3	0	1	2	3	0	Yes	Yes	Yes	Yes	Yes	Yes	Yes	Yes	Yes	Yes	Yes	Yes	Yes	Yes	No	No	No	No	No
817	Older adults	Female	Unmarried	Nuclear	Lower	Poor	Overweight/ obese	Yes	No	No	Yes	No	No	No	No	No	Yes	Yes	Yes	Yes	Positive	0	1	2	3	0	1	2	3	0	Yes	Yes	Yes	Yes	Yes	Yes	Yes	Yes	Yes	Yes	Yes	Yes	Yes	Yes	No	No	No	No	No
818	Older adults	Female	Married	Nuclear	Lower	Poor	Overweight/ obese	Yes	No	No	Yes	No	Yes	Yes	No	No	Yes	Yes	Yes	Yes	Positive	0	1	2	2	3	0	1	2	3	Yes	Yes	Yes	No	No	No	No	No	No	No	No	Yes	Yes	Yes	Yes	Yes	Yes	Yes	Yes
819	Older adults	Male	Married	Join	Upper	Good	Overweight/ obese	No	No	Yes	Yes	Yes	Yes	No	Yes	No	Yes	No	No	No	Negative	0	0	0	1	0	0	0	0	0	Yes	Yes	No	No	Yes	No	Yes	Yes	No	Yes	Yes	No	No	No	No	No	No	No	No
820	Older adults	Female	Married	Join	Upper	Good	Overweight/ obese	No	No	No	Yes	Yes	No	No	No	Yes	Yes	No	No	No	Negative	0	0	1	1	0	0	0	0	0	Yes	Yes	No	Yes	No	No	Yes	Yes	No	Yes	Yes	No	No	No	No	No	No	No	No
821	Young adults	Female	Married	Nuclear	Upper	Poor	Overweight/ obese	No	No	No	No	No	No	No	No	No	No	Yes	Yes	No	Positive	1	3	2	3	3	0	1	0	0	Yes	Yes	No	Yes	Yes	No	No	Yes	Yes	Yes	Yes	No	No	No	No	No	No	No	No
822	Young adults	Male	Married	Nuclear	Lower	Poor	Overweight/ obese	Yes	No	No	No	No	No	No	No	Yes	Yes	No	No	No	Positive	1	3	1	3	1	3	1	2	1	Yes	Yes	No	Yes	No	No	No	Yes	No	Yes	Yes	No	No	No	No	No	No	No	No
823	Older adults	Male	Married	Join	Middle	Poor	Normal/lean	Yes	No	No	Yes	Yes	No	No	No	Yes	Yes	Yes	No	No	Positive	1	3	1	3	1	3	1	2	1	Yes	Yes	No	Yes	Yes	Yes	Yes	Yes	No	Yes	Yes	No	No	No	No	No	No	No	No
824	Young adults	Male	Unmarried	Join	Upper	Good	Normal/lean	Yes	No	No	No	No	No	No	No	No	Yes	No	Yes	No	Positive	1	0	1	3	3	0	1	1	0	Yes	No	No	Yes	Yes	No	No	No	Yes	Yes	No	No	No	No	No	No	No	No	No
825	Young adults	Female	Married	Nuclear	Upper	Good	Under weight	No	No	Yes	No	No	No	No	No	No	Yes	No	No	No	Positive	1	3	1	3	1	3	1	2	1	Yes	Yes	No	No	No	No	Yes	Yes	No	No	Yes	No	No	No	No	No	No	No	No
826	Young adults	Male	Married	Nuclear	Middle	Good	Overweight/ obese	Yes	No	No	No	Yes	No	No	No	Yes	Yes	No	No	No	Positive	1	3	1	3	1	2	1	2	1	Yes	Yes	No	No	No	No	Yes	Yes	No	No	Yes	No	No	No	No	No	No	No	No
827	Young adults	Male	Married	Nuclear	Middle	Poor	Overweight/ obese	Yes	No	No	No	No	No	No	No	Yes	Yes	No	No	No	Positive	1	3	1	3	1	3	1	2	1	Yes	Yes	No	No	No	No	Yes	Yes	No	No	Yes	No	No	No	No	No	No	No	No
828	Older adults	Female	Divorced/widowed	Join	Middle	Poor	Overweight/ obese	Yes	No	No	Yes	Yes	No	No	No	Yes	Yes	Yes	No	No	Positive	1	3	1	3	1	3	1	2	1	Yes	Yes	No	Yes	No	No	Yes	Yes	No	No	Yes	No	No	No	No	No	No	No	No
829	Older adults	Male	Married	Nuclear	Upper	Poor	Normal/lean	Yes	No	Yes	No	No	Yes	No	Yes	No	Yes	Yes	No	No	Negative	2	3	1	1	0	0	0	0	0	No	Yes	No	Yes	Yes	Yes	Yes	No	No	Yes	Yes	No	No	No	No	No	No	No	No
830	Young adults	Male	Married	Nuclear	Middle	Poor	Overweight/ obese	Yes	No	No	No	Yes	No	No	No	No	Yes	No	No	No	Positive	1	3	1	3	1	2	1	2	1	Yes	Yes	No	No	No	No	Yes	Yes	No	No	Yes	No	No	No	No	No	No	No	No
831	Older adults	Male	Married	Join	Middle	Poor	Normal/lean	Yes	No	Yes	Yes	Yes	Yes	No	No	No	Yes	Yes	No	Yes	Negative	1	1	1	2	1	0	1	1	0	Yes	Yes	No	Yes	Yes	Yes	Yes	Yes	No	Yes	Yes	No	Yes	No	No	No	Yes	Yes	Yes
832	Older adults	Female	Married	Join	Middle	Good	Normal/lean	No	No	No	No	Yes	No	No	No	No	No	No	No	No	Negative	1	0	0	1	1	0	0	0	0	Yes	No	No	Yes	Yes	No	Yes	Yes	No	Yes	Yes	No	No	No	No	No	No	No	No
833	Young adults	Male	Married	Join	Upper	Poor	Normal/lean	Yes	No	Yes	No	Yes	No	No	No	No	Yes	No	No	Yes	Negative	1	0	1	1	1	0	0	0	0	No	Yes	No	No	No	Yes	Yes	Yes	No	Yes	Yes	No	No	No	No	No	No	Yes	Yes
834	Young adults	Male	Married	Nuclear	Upper	Good	Overweight/ obese	No	No	No	No	No	No	No	No	No	Yes	No	No	No	Negative	0	1	1	1	0	0	1	1	0	No	Yes	Yes	No	No	No	No	No	Yes	No	Yes	No	No	No	No	No	No	No	No
835	Older adults	Female	Married	Nuclear	Middle	Poor	Normal/lean	Yes	No	Yes	Yes	Yes	No	No	No	No	Yes	No	Yes	No	Positive	1	2	3	1	3	2	2	1	0	Yes	Yes	No	Yes	Yes	Yes	No	No	No	No	No	No	No	No	No	No	No	No	No
836	Young adults	Male	Married	Nuclear	Upper	Good	Overweight/ obese	No	No	No	No	No	No	No	No	No	No	No	No	No	Negative	1	1	1	1	1	0	0	0	0	Yes	Yes	No	No	No	No	No	Yes	Yes	No	Yes	No	No	No	No	No	No	No	No
837	Older adults	Male	Married	Join	Upper	Poor	Overweight/ obese	No	Yes	No	No	No	No	No	No	Yes	Yes	Yes	No	No	Negative	0	0	1	1	1	0	0	0	0	Yes	Yes	No	Yes	Yes	Yes	Yes	Yes	Yes	Yes	Yes	No	No	No	No	No	No	No	No
838	Young adults	Male	Unmarried	Nuclear	Middle	Poor	Overweight/ obese	Yes	No	No	Yes	No	No	No	Yes	No	No	No	No	No	Negative	1	1	1	1	1	1	1	0	0	Yes	Yes	Yes	No	No	No	No	No	No	Yes	No	No	No	No	No	No	No	No	No
839	Older adults	Male	Married	Join	Upper	Good	Overweight/ obese	Yes	No	No	Yes	Yes	No	No	No	No	No	Yes	No	No	Positive	0	1	2	2	1	1	2	2	0	Yes	Yes	Yes	Yes	Yes	No	No	No	No	Yes	Yes	No	No	No	No	No	No	No	No
840	Older adults	Female	Divorced/widowed	Nuclear	Middle	Good	Normal/lean	Yes	No	No	No	Yes	No	No	No	Yes	Yes	No	Yes	No	Negative	1	2	2	1	1	0	0	0	0	Yes	No	No	Yes	Yes	No	Yes	No	Yes	No	Yes	No	No	No	No	No	No	No	No
841	Young adults	Male	Unmarried	Nuclear	Upper	Good	Normal/lean	No	No	No	No	No	No	No	No	No	No	No	No	No	Negative	0	0	0	0	1	0	0	0	0	Yes	Yes	No	No	No	No	No	Yes	Yes	Yes	Yes	No	No	No	No	No	No	No	No
842	Young adults	Male	Divorced/widowed	Join	Upper	Good	Overweight/ obese	Yes	No	Yes	No	No	No	No	No	Yes	Yes	No	No	Yes	Negative	1	1	0	1	0	1	0	0	0	Yes	Yes	No	Yes	No	No	No	Yes	No	No	Yes	Yes	Yes	No	No	No	No	No	Yes
843	Older adults	Male	Married	Join	Middle	Poor	Normal/lean	No	No	No	Yes	Yes	No	No	No	No	No	Yes	No	No	Negative	1	0	1	1	1	0	1	0	0	No	Yes	No	Yes	Yes	No	Yes	Yes	No	Yes	Yes	No	No	No	No	No	No	No	No
844	Older adults	Female	Divorced/widowed	Join	Lower	Poor	Overweight/ obese	No	No	No	No	Yes	No	No	Yes	No	Yes	No	No	No	Positive	1	0	1	2	3	1	1	1	1	Yes	Yes	Yes	Yes	Yes	No	No	Yes	No	Yes	Yes	No	No	No	No	No	No	No	No
845	Young adults	Female	Married	Nuclear	Upper	Poor	Normal/lean	No	No	No	No	No	No	No	No	No	Yes	Yes	No	No	Negative	0	0	1	1	0	0	0	0	0	Yes	Yes	No	Yes	Yes	Yes	No	Yes	Yes	No	No	No	No	No	No	No	No	No	No
846	Young adults	Male	Married	Join	Middle	Poor	Overweight/ obese	No	Yes	Yes	No	No	No	No	No	No	No	No	No	No	Negative	1	1	2	1	0	0	3	1	0	Yes	Yes	No	Yes	No	No	No	No	No	Yes	Yes	No	No	No	No	No	No	No	No
847	Young adults	Female	Married	Join	Middle	Good	Overweight/ obese	Yes	No	No	No	No	No	No	No	No	Yes	No	No	No	Negative	2	0	1	1	1	0	0	0	0	Yes	Yes	Yes	No	No	No	No	No	No	No	No	No	No	No	No	No	No	No	No
848	Young adults	Female	Divorced/widowed	Join	Lower	Poor	Normal/lean	Yes	No	No	No	No	No	No	No	No	Yes	No	No	No	Positive	1	1	2	3	3	0	0	1	2	Yes	Yes	Yes	No	No	No	Yes	Yes	No	No	Yes	No	No	No	No	No	No	No	No
849	Older adults	Male	Married	Nuclear	Upper	Good	Normal/lean	No	No	No	No	Yes	No	No	No	Yes	No	No	No	No	Negative	0	0	0	0	0	0	0	0	0	No	Yes	No	Yes	No	Yes	Yes	Yes	No	Yes	Yes	No	No	No	No	No	No	No	No
850	Young adults	Male	Unmarried	Join	Upper	Good	Overweight/ obese	No	No	No	No	No	No	No	No	No	Yes	No	Yes	No	Negative	0	0	1	0	1	0	0	0	0	Yes	Yes	No	No	Yes	No	Yes	Yes	No	No	Yes	No	No	No	No	No	No	No	No
851	Older adults	Female	Divorced/widowed	Join	Upper	Poor	Overweight/ obese	No	No	No	Yes	Yes	No	No	No	No	Yes	No	Yes	No	Negative	1	1	3	1	0	0	0	0	0	Yes	Yes	Yes	No	Yes	No	Yes	Yes	Yes	No	Yes	No	No	No	No	No	No	No	No
852	Older adults	Female	Married	Nuclear	Lower	Good	Normal/lean	Yes	No	Yes	No	No	No	No	No	No	Yes	No	No	No	Positive	1	2	2	2	2	2	2	0	2	Yes	Yes	Yes	Yes	Yes	Yes	Yes	Yes	Yes	Yes	Yes	No	No	No	No	No	No	No	No
853	Young adults	Male	Unmarried	Nuclear	Upper	Good	Overweight/ obese	No	No	No	No	Yes	No	No	No	No	No	Yes	No	Yes	Positive	3	1	3	3	3	3	2	0	0	Yes	Yes	No	No	Yes	No	No	Yes	Yes	No	Yes	Yes	Yes	No	No	Yes	No	No	Yes
854	Young adults	Male	Married	Nuclear	Middle	Good	Overweight/ obese	Yes	No	Yes	Yes	No	No	No	No	No	Yes	No	No	Yes	Positive	0	1	3	2	3	1	2	2	0	Yes	Yes	No	No	Yes	No	No	No	No	No	No	Yes	Yes	No	Yes	No	No	Yes	No
855	Young adults	Female	Unmarried	Join	Upper	Poor	Normal/lean	Yes	No	No	No	No	No	Yes	No	Yes	No	No	No	Yes	Positive	2	3	0	1	3	0	1	1	2	Yes	Yes	No	No	Yes	No	Yes	Yes	No	Yes	No	Yes	No	No	No	Yes	No	No	Yes
856	Young adults	Female	Unmarried	Join	Lower	Poor	Overweight/ obese	No	No	Yes	No	No	No	No	No	No	No	Yes	No	Yes	Positive	1	0	2	1	2	1	1	2	2	Yes	Yes	Yes	Yes	Yes	Yes	Yes	Yes	Yes	Yes	Yes	Yes	Yes	No	No	No	No	No	No
857	Young adults	Female	Married	Join	Upper	Poor	Overweight/ obese	Yes	No	No	No	Yes	No	No	No	No	Yes	No	No	No	Positive	3	1	3	3	3	0	1	0	0	Yes	Yes	Yes	No	Yes	No	No	Yes	No	Yes	Yes	No	No	No	No	No	No	No	No
858	Young adults	Female	Unmarried	Nuclear	Middle	Good	Normal/lean	No	No	No	No	No	No	No	No	Yes	No	No	No	No	Positive	1	1	2	1	1	1	2	1	1	Yes	Yes	No	Yes	Yes	Yes	No	Yes	Yes	Yes	Yes	No	No	No	No	No	No	No	No
859	Young adults	Female	Unmarried	Nuclear	Middle	Poor	Overweight/ obese	Yes	No	No	No	No	No	No	No	No	Yes	No	No	Yes	Positive	3	3	2	3	1	3	3	2	0	No	Yes	No	No	No	No	No	No	No	No	Yes	Yes	No	No	Yes	Yes	Yes	No	No
860	Young adults	Female	Married	Nuclear	Upper	Poor	Overweight/ obese	No	No	No	No	No	No	No	No	Yes	Yes	No	No	No	Negative	0	0	1	0	1	0	0	0	0	Yes	Yes	No	No	Yes	No	No	Yes	Yes	Yes	Yes	No	No	No	No	No	No	No	No
861	Young adults	Male	Married	Nuclear	Upper	Poor	Normal/lean	Yes	No	No	No	No	No	No	No	Yes	Yes	No	No	Yes	Positive	1	1	1	3	1	1	1	1	1	No	No	No	No	Yes	No	Yes	Yes	Yes	No	Yes	No	No	No	No	Yes	Yes	Yes	Yes
862	Young adults	Female	Unmarried	Nuclear	Upper	Good	Under weight	No	No	No	No	No	No	No	No	No	Yes	Yes	No	No	Positive	1	2	3	1	2	0	1	0	0	Yes	Yes	Yes	Yes	Yes	No	No	Yes	No	Yes	Yes	No	No	No	No	No	No	No	No
863	Young adults	Male	Married	Nuclear	Middle	Good	Overweight/ obese	Yes	No	Yes	No	No	No	No	No	No	No	No	Yes	No	Negative	0	0	0	0	1	0	0	0	0	Yes	Yes	No	No	Yes	No	Yes	Yes	No	Yes	Yes	No	No	No	No	No	No	No	No
864	Young adults	Male	Married	Nuclear	Middle	Poor	Overweight/ obese	Yes	No	No	No	Yes	No	No	No	Yes	Yes	No	No	No	Positive	1	3	1	3	1	3	1	2	1	Yes	Yes	No	No	No	No	No	No	Yes	No	Yes	No	No	No	No	No	No	No	No
865	Young adults	Female	Unmarried	Join	Middle	Good	Normal/lean	No	No	Yes	No	No	No	No	No	No	Yes	No	No	No	Positive	1	3	1	3	1	3	1	2	0	Yes	Yes	No	No	No	No	No	Yes	No	No	Yes	No	No	No	No	No	No	No	No
866	Young adults	Male	Married	Nuclear	Middle	Poor	Overweight/ obese	Yes	No	No	No	No	No	No	No	No	Yes	No	No	No	Positive	1	3	1	3	1	3	1	2	1	Yes	Yes	No	No	No	No	Yes	Yes	No	No	Yes	No	No	No	No	No	No	No	No
867	Young adults	Male	Married	Nuclear	Middle	Poor	Normal/lean	Yes	No	No	Yes	Yes	No	No	No	No	Yes	Yes	No	No	Positive	1	3	1	3	1	3	1	2	1	Yes	Yes	No	Yes	No	Yes	Yes	Yes	No	No	Yes	No	No	No	No	No	No	No	No
868	Older adults	Male	Divorced/widowed	Nuclear	Middle	Poor	Overweight/ obese	Yes	No	No	Yes	Yes	No	No	No	No	Yes	No	No	No	Positive	1	3	1	3	1	3	1	2	1	Yes	Yes	Yes	No	No	No	Yes	Yes	No	Yes	Yes	No	No	No	No	No	No	No	No
869	Young adults	Male	Married	Join	Middle	Poor	Overweight/ obese	Yes	No	No	No	Yes	No	No	No	No	Yes	No	No	No	Positive	1	3	1	3	1	3	1	2	1	Yes	Yes	No	No	No	Yes	Yes	Yes	No	No	Yes	No	No	No	No	No	No	No	No
870	Young adults	Male	Married	Nuclear	Middle	Poor	Overweight/ obese	Yes	No	No	No	No	No	No	No	No	Yes	No	No	No	Positive	1	3	1	2	1	1	3	2	1	Yes	Yes	No	No	No	No	No	Yes	No	No	Yes	No	No	No	No	No	No	No	No
871	Young adults	Male	Married	Nuclear	Middle	Poor	Normal/lean	Yes	No	No	No	Yes	No	No	No	No	Yes	No	No	No	Positive	1	3	1	3	1	3	1	2	1	Yes	Yes	No	No	No	No	Yes	No	No	No	Yes	No	No	No	No	No	No	No	No
872	Older adults	Male	Married	Join	Middle	Poor	Overweight/ obese	Yes	No	No	Yes	Yes	No	No	No	No	Yes	No	No	No	Positive	1	3	1	3	1	3	1	2	1	Yes	Yes	No	No	No	No	No	Yes	No	No	Yes	No	No	No	No	No	No	No	No
873	Older adults	Male	Married	Join	Lower	Poor	Normal/lean	No	No	No	Yes	No	Yes	No	No	Yes	Yes	No	No	No	Positive	1	2	1	2	1	0	2	2	0	Yes	Yes	Yes	Yes	No	Yes	Yes	Yes	Yes	Yes	Yes	No	No	No	No	No	No	No	No
874	Young adults	Male	Unmarried	Join	Middle	Poor	Normal/lean	No	Yes	Yes	No	No	No	No	No	Yes	Yes	No	No	Yes	Positive	1	1	1	3	1	0	2	1	0	Yes	No	No	Yes	No	Yes	Yes	Yes	No	Yes	Yes	Yes	No	No	Yes	No	No	No	No
875	Older adults	Female	Divorced/widowed	Join	Middle	Poor	Overweight/ obese	Yes	No	No	No	Yes	No	No	No	No	Yes	No	No	No	Negative	1	1	1	2	1	0	1	1	0	Yes	Yes	No	No	Yes	No	Yes	Yes	No	Yes	Yes	No	No	No	No	No	No	No	No
876	Young adults	Female	Unmarried	Nuclear	Middle	Poor	Overweight/ obese	No	No	No	No	No	No	No	No	Yes	Yes	No	Yes	Yes	Positive	2	2	1	1	3	1	1	0	1	Yes	Yes	Yes	No	Yes	Yes	Yes	Yes	No	Yes	Yes	No	Yes	No	No	No	Yes	Yes	No
877	Young adults	Female	Unmarried	Join	Middle	Good	Normal/lean	Yes	No	No	No	No	No	No	No	No	Yes	No	No	No	Positive	3	3	3	2	1	1	1	1	0	No	Yes	No	No	Yes	Yes	Yes	Yes	No	Yes	Yes	No	No	No	No	No	No	No	No
878	Older adults	Male	Married	Join	Middle	Poor	Overweight/ obese	No	No	Yes	Yes	Yes	Yes	No	No	No	Yes	Yes	No	Yes	Positive	1	1	1	3	1	1	1	3	0	Yes	Yes	Yes	Yes	No	Yes	Yes	Yes	No	Yes	Yes	No	Yes	Yes	No	No	No	No	No
879	Young adults	Female	Unmarried	Join	Upper	Good	Normal/lean	No	No	No	No	No	No	No	No	No	Yes	No	Yes	No	Negative	0	1	1	1	1	1	1	1	0	Yes	Yes	No	Yes	Yes	No	No	Yes	No	Yes	Yes	No	No	No	No	No	No	No	No
880	Young adults	Male	Married	Nuclear	Middle	Poor	Overweight/ obese	Yes	No	No	Yes	Yes	No	No	No	No	Yes	No	No	No	Positive	1	3	1	3	1	3	1	2	1	Yes	Yes	No	No	No	Yes	Yes	Yes	No	No	Yes	No	No	No	No	No	No	No	No
881	Young adults	Male	Married	Nuclear	Lower	Poor	Overweight/ obese	Yes	No	No	No	Yes	No	No	No	No	Yes	No	No	No	Positive	1	3	1	3	1	3	1	2	1	Yes	Yes	No	No	No	No	No	Yes	No	No	Yes	No	No	No	No	No	No	No	No
882	Young adults	Male	Unmarried	Join	Lower	Poor	Normal/lean	No	Yes	No	No	Yes	No	No	No	Yes	No	No	No	No	Positive	1	1	2	2	1	2	1	1	1	Yes	Yes	No	Yes	Yes	Yes	Yes	Yes	Yes	Yes	Yes	No	No	No	No	No	No	No	No
883	Young adults	Male	Unmarried	Join	Lower	Poor	Overweight/ obese	No	Yes	No	No	Yes	No	No	No	Yes	Yes	Yes	No	No	Negative	0	0	1	0	1	1	2	2	2	Yes	Yes	No	Yes	Yes	Yes	Yes	Yes	Yes	Yes	Yes	No	No	No	No	No	No	No	No
884	Young adults	Male	Married	Join	Middle	Good	Normal/lean	No	No	No	No	No	No	No	No	Yes	Yes	No	No	No	Negative	0	1	0	1	0	0	1	0	0	No	No	No	No	No	No	No	Yes	No	No	Yes	No	No	No	No	No	No	No	No
885	Young adults	Female	Unmarried	Join	Upper	Poor	Normal/lean	No	No	Yes	No	Yes	No	No	No	No	Yes	No	Yes	No	Positive	2	2	2	2	2	2	2	1	2	Yes	Yes	No	No	Yes	Yes	Yes	No	Yes	Yes	No	No	No	No	No	No	No	No	No
886	Older adults	Male	Divorced/widowed	Nuclear	Lower	Poor	Overweight/ obese	Yes	No	No	Yes	Yes	Yes	No	No	Yes	Yes	No	Yes	Yes	Positive	2	2	2	2	2	2	2	2	2	Yes	Yes	Yes	Yes	Yes	Yes	Yes	Yes	Yes	Yes	Yes	No	No	Yes	Yes	No	No	Yes	Yes
887	Young adults	Male	Unmarried	Nuclear	Middle	Poor	Normal/lean	No	Yes	Yes	No	No	No	No	No	No	Yes	No	No	No	Negative	0	1	2	0	1	2	1	0	2	Yes	No	No	No	No	No	No	No	Yes	No	No	No	No	No	No	No	No	No	No
888	Young adults	Female	Unmarried	Nuclear	Upper	Poor	Under weight	Yes	No	Yes	No	No	No	No	No	No	Yes	No	Yes	No	Negative	1	1	1	1	0	0	0	1	0	Yes	Yes	No	Yes	Yes	Yes	Yes	Yes	No	No	No	No	No	No	No	No	No	No	No
889	Young adults	Male	Unmarried	Nuclear	Lower	Good	Overweight/ obese	Yes	Yes	No	No	No	No	No	No	No	Yes	No	Yes	No	Positive	3	3	3	3	3	3	3	0	1	Yes	Yes	No	Yes	Yes	No	No	No	Yes	No	Yes	No	No	No	No	No	No	No	No
890	Older adults	Male	Married	Join	Upper	Poor	Overweight/ obese	Yes	No	No	Yes	Yes	No	No	No	No	Yes	No	No	No	Negative	1	0	1	1	1	0	1	0	0	Yes	Yes	No	Yes	Yes	No	Yes	No	Yes	Yes	Yes	No	No	No	No	No	No	No	No
891	Young adults	Female	Married	Join	Upper	Poor	Overweight/ obese	Yes	No	No	No	No	No	No	No	Yes	Yes	No	No	No	Negative	1	1	1	1	1	1	1	1	1	Yes	Yes	Yes	Yes	Yes	Yes	Yes	No	Yes	Yes	Yes	No	No	No	No	No	No	No	No
892	Young adults	Female	Unmarried	Join	Middle	Poor	Overweight/ obese	Yes	No	No	No	No	No	No	Yes	No	Yes	No	No	No	Positive	0	1	2	3	0	1	2	2	2	No	Yes	No	No	Yes	Yes	No	No	Yes	Yes	No	No	No	No	No	No	No	No	No
893	Young adults	Female	Unmarried	Nuclear	Lower	Good	Overweight/ obese	Yes	No	No	No	No	No	No	No	No	Yes	Yes	No	Yes	Positive	3	3	3	3	3	3	3	0	1	Yes	Yes	No	Yes	Yes	Yes	No	No	Yes	Yes	Yes	Yes	Yes	No	No	No	No	No	Yes
894	Young adults	Female	Unmarried	Nuclear	Middle	Poor	Normal/lean	Yes	No	No	No	No	No	No	No	Yes	No	No	No	No	Positive	3	3	0	3	3	3	3	3	1	Yes	Yes	No	No	Yes	Yes	Yes	Yes	Yes	Yes	Yes	No	No	No	No	No	No	No	No
895	Older adults	Male	Married	Nuclear	Upper	Good	Overweight/ obese	Yes	Yes	No	No	Yes	Yes	No	No	Yes	Yes	No	No	No	Positive	3	3	3	3	2	0	3	2	3	Yes	Yes	Yes	Yes	Yes	Yes	Yes	Yes	Yes	Yes	Yes	No	No	No	No	No	No	No	No
896	Young adults	Female	Married	Nuclear	Upper	Poor	Normal/lean	Yes	No	No	No	No	No	No	No	No	Yes	No	No	No	Negative	1	0	0	3	0	0	0	0	0	Yes	Yes	Yes	No	Yes	Yes	Yes	Yes	Yes	Yes	Yes	No	No	No	No	No	No	No	No
897	Young adults	Female	Unmarried	Nuclear	Upper	Good	Normal/lean	No	No	No	No	No	No	No	No	No	Yes	No	No	No	Negative	1	0	1	0	0	0	1	0	0	Yes	Yes	Yes	No	No	No	Yes	Yes	Yes	Yes	Yes	No	No	No	No	No	No	No	No
898	Young adults	Male	Unmarried	Nuclear	Upper	Good	Normal/lean	No	Yes	Yes	No	No	No	No	No	No	Yes	No	No	Yes	Negative	1	1	0	2	0	1	3	0	0	No	Yes	No	No	Yes	Yes	No	Yes	No	No	Yes	No	No	No	No	No	No	No	No
899	Young adults	Female	Married	Nuclear	Lower	Poor	Normal/lean	No	Yes	No	No	No	No	No	No	Yes	Yes	No	No	No	Positive	1	3	1	3	1	1	3	2	0	Yes	Yes	No	No	No	No	No	Yes	No	No	Yes	No	No	No	No	No	No	No	No
900	Older adults	Female	Divorced/widowed	Join	Upper	Poor	Overweight/ obese	Yes	No	No	Yes	Yes	No	No	Yes	No	Yes	No	No	Yes	Negative	1	0	1	1	0	0	0	0	0	Yes	No	No	Yes	Yes	Yes	Yes	Yes	No	Yes	Yes	No	Yes	No	No	No	Yes	Yes	No
901	Older adults	Female	Married	Join	Lower	Good	Normal/lean	Yes	No	No	No	Yes	Yes	No	No	No	Yes	No	No	No	Negative	1	0	1	1	1	0	0	0	0	Yes	Yes	No	No	No	Yes	Yes	Yes	No	Yes	Yes	No	No	No	No	No	No	No	No
902	Young adults	Male	Unmarried	Nuclear	Upper	Poor	Overweight/ obese	No	No	No	No	Yes	No	No	No	Yes	Yes	No	No	Yes	Positive	0	2	2	2	2	1	2	2	2	Yes	Yes	No	Yes	Yes	No	Yes	Yes	Yes	Yes	Yes	Yes	No	No	Yes	No	No	No	No
903	Older adults	Female	Married	Nuclear	Middle	Poor	Overweight/ obese	No	No	No	Yes	Yes	No	No	No	Yes	No	No	No	No	Positive	2	2	2	2	2	1	1	1	1	Yes	Yes	No	Yes	Yes	Yes	Yes	Yes	Yes	Yes	Yes	No	No	No	No	No	No	No	No
904	Older adults	Female	Married	Join	Middle	Poor	Overweight/ obese	No	No	No	Yes	Yes	Yes	No	No	Yes	No	No	No	No	Positive	1	1	1	1	1	2	1	2	1	Yes	Yes	No	Yes	Yes	Yes	Yes	Yes	Yes	Yes	Yes	No	No	No	No	No	No	No	No
905	Older adults	Female	Married	Join	Upper	Poor	Overweight/ obese	Yes	No	No	Yes	Yes	Yes	No	No	Yes	No	No	No	No	Positive	3	3	3	3	0	0	1	1	0	Yes	Yes	No	Yes	Yes	No	Yes	No	Yes	Yes	Yes	No	No	No	No	No	No	No	No
906	Young adults	Male	Married	Nuclear	Lower	Poor	Normal/lean	No	No	No	No	No	No	No	No	No	Yes	No	No	No	Positive	1	3	1	1	3	1	1	2	0	Yes	Yes	Yes	No	No	Yes	No	No	No	Yes	Yes	No	No	No	No	No	No	No	No
907	Young adults	Male	Married	Nuclear	Middle	Poor	Normal/lean	Yes	No	No	No	Yes	No	No	No	No	Yes	No	No	No	Positive	1	3	1	2	1	1	3	2	1	Yes	Yes	No	No	No	No	No	Yes	No	Yes	Yes	No	No	No	No	No	No	No	No
908	Young adults	Male	Unmarried	Join	Upper	Good	Normal/lean	No	Yes	No	No	Yes	No	No	No	No	No	No	No	No	Positive	1	1	2	1	1	2	1	1	1	Yes	Yes	No	No	Yes	No	No	No	No	Yes	Yes	No	No	No	No	No	No	No	No
909	Older adults	Female	Married	Join	Middle	Poor	Overweight/ obese	No	No	No	Yes	Yes	No	No	No	No	Yes	Yes	No	No	Positive	1	3	1	3	1	3	1	3	1	Yes	Yes	No	Yes	No	Yes	Yes	Yes	No	Yes	Yes	No	No	No	No	No	No	No	No
910	Young adults	Male	Married	Nuclear	Lower	Poor	Overweight/ obese	Yes	No	No	No	Yes	No	No	No	No	Yes	No	No	No	Positive	1	3	1	3	1	1	1	2	1	Yes	Yes	No	No	No	No	Yes	No	No	Yes	Yes	No	No	No	No	No	No	No	No
911	Young adults	Male	Divorced/widowed	Nuclear	Lower	Poor	Overweight/ obese	Yes	No	No	No	Yes	No	No	No	No	Yes	No	No	No	Positive	1	3	1	3	1	3	1	2	1	Yes	Yes	Yes	No	No	Yes	No	Yes	No	No	Yes	No	No	No	No	No	No	No	No
912	Older adults	Male	Married	Nuclear	Middle	Poor	Overweight/ obese	No	No	No	Yes	Yes	No	Yes	No	No	Yes	No	No	No	Positive	1	1	3	1	3	1	3	3	3	Yes	Yes	Yes	No	No	No	No	Yes	No	Yes	Yes	No	No	No	No	No	No	No	No
913	Young adults	Female	Married	Nuclear	Lower	Good	Normal/lean	Yes	No	No	No	No	No	No	No	Yes	Yes	No	No	No	Positive	1	1	3	3	1	3	1	2	1	Yes	Yes	No	No	No	No	No	No	Yes	Yes	Yes	No	No	No	No	No	No	No	No
914	Young adults	Male	Married	Nuclear	Middle	Poor	Normal/lean	Yes	No	No	Yes	Yes	No	No	No	No	Yes	No	No	No	Positive	1	3	1	1	3	1	3	2	1	Yes	Yes	No	No	No	No	Yes	Yes	No	Yes	Yes	No	No	No	No	No	No	No	No
915	Older adults	Male	Married	Nuclear	Upper	Good	Overweight/ obese	No	Yes	No	No	No	No	No	Yes	No	No	No	No	No	Negative	0	1	1	1	0	0	1	1	0	Yes	No	No	No	Yes	No	No	Yes	No	No	No	No	No	No	No	No	No	No	No
916	Young adults	Male	Married	Nuclear	Middle	Poor	Overweight/ obese	Yes	No	No	Yes	No	No	No	No	No	Yes	No	No	No	Positive	1	3	1	1	3	3	1	2	1	Yes	Yes	No	No	No	No	No	Yes	No	No	Yes	No	No	No	No	No	No	No	No
917	Young adults	Female	Married	Nuclear	Lower	Poor	Normal/lean	Yes	No	No	No	No	No	No	No	No	Yes	No	No	No	Positive	1	3	1	3	1	3	1	2	1	Yes	Yes	No	No	No	No	No	Yes	No	Yes	Yes	No	No	No	No	No	No	No	No
918	Young adults	Male	Unmarried	Nuclear	Middle	Good	Normal/lean	No	No	Yes	No	No	No	No	No	No	Yes	No	No	No	Positive	1	1	3	1	3	1	3	2	0	Yes	Yes	No	No	No	No	Yes	No	No	No	Yes	No	No	No	No	No	No	No	No
919	Older adults	Male	Married	Nuclear	Middle	Poor	Overweight/ obese	Yes	No	No	Yes	No	No	No	No	No	Yes	No	No	No	Positive	1	3	1	3	1	3	3	1	1	Yes	Yes	No	No	No	Yes	Yes	Yes	No	No	Yes	No	No	No	No	No	No	No	No
920	Young adults	Female	Married	Join	Middle	Poor	Normal/lean	Yes	No	No	No	No	No	No	No	Yes	Yes	No	No	No	Positive	1	3	1	3	1	3	1	2	1	Yes	Yes	No	Yes	No	No	No	No	No	No	Yes	No	No	No	No	No	No	No	No
921	Young adults	Male	Married	Nuclear	Lower	Poor	Normal/lean	Yes	No	No	No	No	No	No	No	No	Yes	No	No	No	Positive	1	2	1	1	1	1	3	2	3	Yes	Yes	No	No	No	No	Yes	Yes	No	No	Yes	No	No	No	No	No	No	No	No
922	Older adults	Male	Married	Join	Middle	Poor	Normal/lean	No	No	No	Yes	Yes	No	No	No	No	Yes	Yes	No	No	Positive	1	3	1	3	1	2	1	2	1	Yes	Yes	No	No	No	No	No	Yes	No	No	Yes	No	No	No	No	No	No	No	No
923	Young adults	Female	Married	Nuclear	Lower	Poor	Normal/lean	Yes	No	No	No	No	No	No	No	Yes	Yes	No	No	No	Positive	1	3	1	2	1	3	1	3	1	Yes	Yes	No	No	No	No	No	Yes	No	No	Yes	No	No	No	No	No	No	No	No
924	Young adults	Male	Married	Nuclear	Lower	Poor	Overweight/ obese	Yes	No	No	No	No	No	No	No	Yes	Yes	No	No	No	Positive	1	3	1	3	1	3	3	2	1	Yes	Yes	No	Yes	No	No	No	No	No	Yes	Yes	No	No	No	No	No	No	No	No
925	Young adults	Male	Married	Nuclear	Middle	Poor	Overweight/ obese	Yes	No	No	Yes	Yes	No	No	No	No	Yes	No	No	No	Positive	1	3	1	3	1	3	1	2	1	Yes	Yes	No	No	No	No	No	Yes	No	No	Yes	No	No	No	No	No	No	No	No
926	Older adults	Male	Married	Nuclear	Middle	Poor	Overweight/ obese	Yes	No	No	Yes	No	No	No	No	No	Yes	No	No	No	Positive	1	3	1	3	1	3	1	2	1	Yes	Yes	No	No	No	No	Yes	No	No	Yes	Yes	No	No	No	No	No	No	No	No
927	Young adults	Male	Unmarried	Nuclear	Upper	Poor	Normal/lean	No	Yes	Yes	No	No	No	No	No	Yes	Yes	No	No	Yes	Negative	1	1	1	1	0	0	1	1	0	Yes	Yes	No	Yes	Yes	No	Yes	Yes	No	Yes	Yes	Yes	Yes	No	Yes	No	No	No	Yes
928	Young adults	Male	Married	Nuclear	Middle	Poor	Overweight/ obese	Yes	No	No	No	Yes	No	No	No	No	Yes	No	No	No	Positive	1	3	1	3	3	1	1	3	1	Yes	Yes	No	No	No	No	No	No	No	Yes	Yes	No	No	No	No	No	No	No	No
929	Young adults	Male	Married	Nuclear	Lower	Poor	Overweight/ obese	Yes	No	No	No	No	No	No	No	Yes	Yes	No	No	No	Positive	1	3	1	3	1	1	3	2	1	Yes	Yes	No	No	No	No	Yes	Yes	No	No	Yes	No	No	No	No	No	No	No	No
930	Older adults	Male	Divorced/widowed	Join	Middle	Poor	Overweight/ obese	Yes	No	No	Yes	Yes	No	No	No	Yes	Yes	No	No	No	Positive	1	3	1	3	1	2	2	2	1	Yes	Yes	Yes	No	No	No	Yes	Yes	No	No	Yes	No	No	No	No	No	No	No	No
931	Young adults	Male	Unmarried	Nuclear	Middle	Good	Overweight/ obese	No	No	No	No	No	No	No	No	No	Yes	No	Yes	Yes	Positive	3	0	3	3	1	0	3	0	0	Yes	Yes	No	Yes	Yes	No	Yes	Yes	No	Yes	Yes	Yes	No	No	No	Yes	No	No	No
932	Older adults	Female	Divorced/widowed	Nuclear	Upper	Poor	Overweight/ obese	No	No	No	No	No	No	No	No	Yes	No	Yes	No	No	Negative	1	0	0	1	1	0	1	0	0	No	Yes	Yes	Yes	Yes	Yes	No	Yes	Yes	Yes	Yes	No	No	No	No	No	No	No	No
933	Young adults	Female	Married	Nuclear	Upper	Good	Overweight/ obese	No	No	No	Yes	No	Yes	No	No	No	Yes	No	No	No	Negative	1	1	0	0	1	1	0	1	0	Yes	Yes	No	No	Yes	No	No	No	No	No	No	No	No	No	No	No	No	No	No
934	Young adults	Female	Married	Nuclear	Middle	Poor	Overweight/ obese	No	No	No	No	No	No	No	No	Yes	No	No	No	No	Negative	1	1	1	1	1	1	1	1	1	Yes	Yes	No	Yes	Yes	Yes	Yes	Yes	Yes	Yes	Yes	No	No	No	No	No	No	No	No
935	Older adults	Male	Married	Join	Upper	Poor	Overweight/ obese	Yes	Yes	No	Yes	Yes	Yes	No	No	Yes	No	Yes	No	No	Positive	1	1	1	1	1	2	1	1	1	Yes	Yes	No	Yes	Yes	Yes	Yes	Yes	Yes	Yes	Yes	No	No	No	No	No	No	No	No
936	Young adults	Male	Married	Nuclear	Lower	Poor	Overweight/ obese	Yes	No	No	Yes	No	No	No	No	No	Yes	No	No	No	Positive	1	3	1	3	1	3	1	2	1	Yes	Yes	No	No	No	No	No	Yes	No	Yes	Yes	No	No	No	No	No	No	No	No
937	Young adults	Male	Unmarried	Nuclear	Middle	Poor	Normal/lean	No	No	Yes	No	No	No	No	No	No	Yes	No	No	No	Positive	1	3	1	3	1	3	3	1	0	Yes	Yes	No	No	No	No	Yes	Yes	No	Yes	Yes	No	No	No	No	No	No	No	No
938	Older adults	Male	Married	Join	Middle	Good	Overweight/ obese	Yes	No	No	Yes	Yes	No	No	No	Yes	Yes	Yes	No	No	Positive	1	3	1	3	1	3	1	2	3	Yes	Yes	Yes	Yes	No	No	Yes	Yes	No	Yes	Yes	No	No	No	No	No	No	No	No
939	Young adults	Female	Married	Nuclear	Middle	Poor	Overweight/ obese	Yes	No	No	No	No	No	No	No	No	Yes	No	No	No	Positive	1	3	1	3	1	3	1	2	1	Yes	Yes	No	Yes	No	No	Yes	Yes	No	No	Yes	No	No	No	No	No	No	No	No
940	Young adults	Female	Married	Nuclear	Middle	Poor	Normal/lean	No	No	Yes	No	No	No	No	No	No	Yes	No	No	No	Positive	1	3	1	3	1	3	1	2	0	Yes	Yes	No	No	No	No	No	Yes	No	No	Yes	No	No	No	No	No	No	No	No
941	Young adults	Male	Married	Nuclear	Lower	Poor	Normal/lean	No	No	No	No	No	No	No	No	Yes	Yes	No	No	No	Positive	1	3	1	3	1	3	1	2	1	Yes	Yes	No	No	No	No	No	Yes	No	No	Yes	No	No	No	No	No	No	No	No
942	Young adults	Male	Married	Nuclear	Lower	Poor	Overweight/ obese	Yes	No	No	No	Yes	No	No	No	No	Yes	No	No	No	Positive	1	1	3	1	1	1	3	1	1	Yes	Yes	No	No	No	No	No	Yes	Yes	No	Yes	No	No	No	No	No	No	No	No
943	Older adults	Male	Married	Nuclear	Middle	Poor	Normal/lean	Yes	No	No	Yes	No	No	No	No	No	Yes	No	No	No	Positive	3	1	3	1	1	2	1	3	1	Yes	Yes	No	No	Yes	No	No	Yes	No	No	Yes	No	No	No	No	No	No	No	No
944	Young adults	Male	Married	Nuclear	Lower	Poor	Normal/lean	Yes	No	No	No	No	No	No	No	Yes	Yes	No	No	No	Positive	1	3	1	1	3	3	1	2	1	Yes	Yes	No	No	Yes	No	Yes	No	No	No	Yes	No	No	No	No	No	No	No	No
945	Older adults	Male	Divorced/widowed	Join	Middle	Poor	Normal/lean	Yes	No	No	No	Yes	No	No	No	No	Yes	Yes	No	No	Positive	1	3	1	1	3	1	3	1	1	Yes	Yes	No	Yes	No	Yes	Yes	Yes	Yes	Yes	Yes	No	No	No	No	No	No	No	No
946	Young adults	Male	Married	Nuclear	Middle	Poor	Normal/lean	Yes	No	No	No	No	No	No	No	No	Yes	No	No	No	Positive	1	3	1	3	1	2	3	1	1	Yes	Yes	No	No	No	No	Yes	Yes	No	No	Yes	No	No	No	No	No	No	No	No
947	Older adults	Female	Divorced/widowed	Join	Middle	Poor	Overweight/ obese	Yes	No	No	No	No	No	No	No	Yes	Yes	No	No	No	Positive	1	1	2	1	3	3	1	3	1	Yes	Yes	No	Yes	No	No	No	Yes	No	No	Yes	No	No	No	No	No	No	No	No
948	Young adults	Male	Married	Nuclear	Middle	Poor	Overweight/ obese	Yes	No	No	No	No	No	No	No	No	Yes	Yes	No	Yes	Positive	3	1	3	1	3	1	2	1	1	Yes	Yes	Yes	Yes	No	Yes	Yes	Yes	No	Yes	Yes	Yes	No	No	No	No	No	Yes	Yes
949	Young adults	Male	Unmarried	Nuclear	Middle	Good	Normal/lean	No	No	No	No	No	No	No	No	No	Yes	No	No	No	Positive	1	3	1	3	1	3	1	1	0	Yes	Yes	No	No	No	No	Yes	Yes	No	No	Yes	No	No	No	No	No	No	No	No
950	Young adults	Female	Married	Nuclear	Middle	Good	Overweight/ obese	No	No	Yes	No	No	No	No	No	No	No	No	No	No	Negative	0	0	0	0	0	0	0	0	0	Yes	Yes	No	Yes	Yes	No	Yes	Yes	No	No	No	No	No	No	No	No	No	No	No
951	Young adults	Male	Married	Join	Upper	Poor	Normal/lean	Yes	No	No	No	Yes	No	No	No	No	No	No	Yes	Yes	Positive	2	2	2	2	2	2	2	2	2	Yes	Yes	No	Yes	Yes	Yes	No	Yes	Yes	No	Yes	No	No	No	No	No	No	No	No
952	Older adults	Male	Married	Join	Upper	Good	Normal/lean	No	No	Yes	No	No	No	No	No	No	No	No	No	No	Negative	0	0	0	0	0	0	0	0	0	Yes	Yes	Yes	Yes	Yes	Yes	Yes	Yes	No	Yes	Yes	No	No	No	No	No	No	No	No
953	Young adults	Female	Married	Join	Upper	Poor	Overweight/ obese	Yes	No	No	No	No	No	No	No	Yes	Yes	Yes	No	No	Positive	2	2	2	2	1	1	2	1	1	Yes	Yes	Yes	Yes	Yes	Yes	Yes	Yes	Yes	Yes	Yes	No	No	No	No	No	No	No	No
954	Young adults	Female	Unmarried	Nuclear	Middle	Good	Normal/lean	Yes	No	Yes	No	No	No	No	No	No	No	No	Yes	No	Positive	1	1	1	2	2	2	2	2	2	Yes	Yes	Yes	No	Yes	Yes	No	Yes	Yes	No	Yes	No	No	No	No	No	No	No	No
955	Young adults	Male	Unmarried	Nuclear	Middle	Poor	Under weight	Yes	Yes	No	No	Yes	No	No	No	No	Yes	No	No	No	Negative	1	1	3	1	0	0	1	1	0	No	Yes	No	No	Yes	No	No	Yes	No	No	Yes	No	No	No	No	No	No	No	No
956	Older adults	Female	Married	Nuclear	Middle	Good	Under weight	Yes	No	No	No	No	No	No	No	No	Yes	No	No	No	Negative	0	0	0	1	1	0	0	0	2	Yes	Yes	Yes	Yes	Yes	Yes	Yes	Yes	Yes	No	Yes	No	No	No	No	No	No	No	No
957	Young adults	Male	Unmarried	Nuclear	Upper	Good	Overweight/ obese	No	No	No	No	No	No	No	No	No	No	No	No	Yes	Negative	0	1	1	1	1	0	0	1	1	No	Yes	Yes	No	Yes	Yes	No	Yes	No	Yes	No	No	No	No	No	No	No	No	No
958	Older adults	Male	Married	Nuclear	Upper	Good	Normal/lean	No	No	No	No	No	No	No	No	No	Yes	No	No	No	Negative	0	0	1	1	1	1	1	1	1	Yes	Yes	Yes	Yes	Yes	No	Yes	Yes	Yes	Yes	Yes	No	No	No	No	No	No	No	No
959	Young adults	Male	Unmarried	Nuclear	Upper	Good	Normal/lean	Yes	No	Yes	No	Yes	No	No	No	No	Yes	No	No	No	Positive	2	2	2	2	2	0	2	3	0	Yes	Yes	No	No	Yes	No	Yes	Yes	Yes	Yes	Yes	No	No	No	No	No	No	No	No
960	Young adults	Female	Unmarried	Nuclear	Upper	Good	Normal/lean	No	No	No	No	No	No	No	No	No	Yes	No	No	Yes	Negative	1	0	2	0	0	1	1	2	2	Yes	Yes	Yes	Yes	Yes	Yes	Yes	Yes	Yes	No	No	No	No	No	No	No	No	No	Yes
961	Young adults	Female	Unmarried	Nuclear	Middle	Poor	Normal/lean	Yes	No	No	No	No	No	No	No	No	Yes	No	No	No	Negative	0	0	0	0	0	0	0	0	0	Yes	Yes	No	Yes	No	No	No	No	No	No	Yes	No	No	No	No	No	No	No	No
962	Older adults	Male	Married	Nuclear	Upper	Good	Normal/lean	Yes	No	No	Yes	No	No	No	No	No	No	No	No	No	Negative	0	0	0	1	0	0	0	0	0	Yes	Yes	Yes	Yes	Yes	Yes	No	Yes	No	No	No	No	No	No	No	No	No	No	No
963	Older adults	Female	Married	Nuclear	Upper	Good	Overweight/ obese	Yes	No	No	No	Yes	No	No	No	No	Yes	No	No	No	Negative	0	0	1	0	0	0	0	0	0	Yes	Yes	Yes	Yes	Yes	Yes	Yes	No	Yes	Yes	No	No	No	No	No	No	No	No	No
964	Young adults	Female	Unmarried	Nuclear	Upper	Good	Normal/lean	No	No	No	No	Yes	Yes	No	No	No	Yes	No	No	No	Negative	0	1	0	0	0	0	1	1	1	Yes	Yes	Yes	Yes	Yes	Yes	Yes	Yes	Yes	Yes	Yes	No	No	No	No	No	No	No	No
965	Older adults	Female	Divorced/widowed	Nuclear	Upper	Good	Normal/lean	Yes	No	No	No	No	No	No	No	No	Yes	No	No	No	Negative	0	1	2	0	0	0	0	0	0	Yes	Yes	Yes	No	Yes	Yes	Yes	Yes	Yes	Yes	Yes	No	No	No	No	No	No	No	No
966	Young adults	Male	Married	Nuclear	Upper	Good	Normal/lean	Yes	Yes	No	No	No	No	No	No	No	No	No	No	No	Negative	0	0	0	0	0	0	0	0	0	Yes	Yes	Yes	Yes	Yes	Yes	Yes	Yes	Yes	Yes	Yes	No	No	No	No	No	No	No	No
967	Young adults	Female	Married	Nuclear	Upper	Good	Normal/lean	Yes	No	No	No	No	No	No	No	No	Yes	No	No	No	Negative	0	1	0	0	0	0	0	0	0	Yes	Yes	Yes	Yes	Yes	No	Yes	Yes	Yes	Yes	Yes	No	No	No	No	No	No	No	No
968	Young adults	Male	Married	Nuclear	Middle	Good	Normal/lean	No	No	No	No	No	No	No	No	No	No	No	No	No	Negative	0	0	1	1	1	1	1	1	0	Yes	Yes	Yes	Yes	Yes	Yes	Yes	Yes	Yes	Yes	Yes	No	No	No	No	No	No	No	No
969	Older adults	Male	Married	Nuclear	Upper	Good	Overweight/ obese	No	No	No	No	No	No	No	No	No	Yes	No	No	No	Negative	0	0	0	0	0	0	0	0	0	Yes	Yes	Yes	Yes	Yes	Yes	Yes	Yes	Yes	Yes	Yes	No	No	No	No	No	No	No	No
970	Young adults	Male	Married	Nuclear	Upper	Good	Overweight/ obese	No	No	No	No	No	No	No	No	No	Yes	No	No	No	Negative	1	1	1	1	0	0	0	0	0	Yes	Yes	No	Yes	Yes	Yes	Yes	Yes	Yes	Yes	Yes	No	No	No	No	No	No	No	No
971	Older adults	Male	Married	Nuclear	Middle	Good	Overweight/ obese	No	No	No	No	No	No	No	No	No	Yes	No	No	No	Negative	0	0	0	1	1	1	0	0	0	Yes	Yes	Yes	Yes	Yes	Yes	Yes	Yes	Yes	Yes	Yes	No	No	No	No	No	No	No	No
972	Young adults	Male	Married	Nuclear	Lower	Poor	Overweight/ obese	No	Yes	No	No	No	No	No	No	Yes	Yes	No	Yes	No	Negative	1	1	1	1	1	1	1	0	0	Yes	Yes	No	Yes	No	No	No	No	No	Yes	Yes	No	No	No	No	No	No	No	No
973	Older adults	Male	Married	Join	Lower	Poor	Overweight/ obese	No	No	No	No	No	No	No	Yes	No	Yes	No	Yes	No	Negative	0	0	0	0	1	0	0	0	0	Yes	Yes	No	No	No	No	No	No	No	Yes	Yes	No	No	No	No	No	No	No	No
974	Young adults	Male	Unmarried	Nuclear	Lower	Good	Normal/lean	No	No	No	No	No	No	No	No	No	No	No	No	No	Negative	0	0	0	0	0	0	0	0	0	Yes	Yes	No	Yes	Yes	Yes	No	No	No	No	No	No	No	No	No	No	No	No	No
975	Young adults	Male	Unmarried	Nuclear	Middle	Good	Normal/lean	No	No	No	No	No	No	No	No	No	No	No	No	No	Negative	0	0	0	0	0	0	0	0	0	Yes	Yes	No	Yes	Yes	Yes	No	No	No	No	No	No	No	No	No	No	No	No	No
976	Young adults	Male	Unmarried	Nuclear	Middle	Good	Under weight	No	No	No	No	No	No	No	No	No	No	No	No	No	Negative	0	0	0	0	0	0	0	0	0	Yes	Yes	No	Yes	Yes	Yes	No	No	No	No	Yes	No	No	No	No	No	No	No	No
977	Young adults	Male	Unmarried	Nuclear	Middle	Good	Normal/lean	No	No	No	No	No	No	No	No	No	No	No	No	No	Negative	0	0	0	0	0	0	0	0	0	Yes	Yes	No	Yes	Yes	Yes	No	No	No	No	Yes	No	No	No	No	No	No	No	No
978	Young adults	Male	Married	Nuclear	Middle	Good	Normal/lean	No	No	No	No	No	No	No	No	No	No	No	No	No	Negative	0	0	0	0	0	0	0	0	0	Yes	Yes	No	Yes	Yes	Yes	No	No	No	No	Yes	No	No	No	No	No	No	No	No
979	Young adults	Male	Unmarried	Nuclear	Middle	Good	Normal/lean	No	No	No	No	No	No	No	No	No	No	No	No	No	Negative	0	0	0	0	0	0	0	0	0	Yes	Yes	No	Yes	Yes	Yes	No	No	No	No	Yes	No	No	No	No	No	No	No	No
980	Young adults	Male	Unmarried	Nuclear	Middle	Good	Normal/lean	No	No	No	No	No	No	No	No	No	No	No	No	No	Negative	0	0	0	0	0	0	0	0	0	Yes	Yes	No	Yes	Yes	Yes	No	No	No	No	Yes	No	No	No	No	No	No	No	No
981	Young adults	Male	Unmarried	Nuclear	Middle	Good	Under weight	No	No	No	No	No	No	No	No	No	No	No	No	No	Negative	0	0	0	0	0	0	0	0	0	Yes	Yes	No	Yes	Yes	Yes	No	No	No	No	Yes	No	No	No	No	No	No	No	No
982	Young adults	Male	Unmarried	Nuclear	Middle	Good	Normal/lean	Yes	No	No	No	No	No	No	No	No	No	No	No	No	Negative	0	0	0	0	0	0	0	0	0	Yes	Yes	No	Yes	Yes	Yes	No	No	No	No	Yes	No	No	No	No	No	No	No	No
983	Young adults	Male	Unmarried	Nuclear	Middle	Poor	Normal/lean	No	Yes	No	No	No	No	No	No	No	Yes	No	No	No	Negative	0	0	1	1	1	0	0	0	0	Yes	Yes	No	Yes	Yes	Yes	Yes	Yes	Yes	No	Yes	No	No	No	No	No	No	No	No
984	Older adults	Male	Married	Nuclear	Middle	Poor	Normal/lean	No	No	No	Yes	No	No	No	No	No	Yes	No	No	No	Negative	0	0	1	1	0	0	0	0	0	Yes	Yes	No	Yes	Yes	No	No	Yes	Yes	Yes	Yes	No	No	No	No	No	No	No	No
985	Young adults	Female	Unmarried	Nuclear	Lower	Poor	Normal/lean	No	No	No	No	No	No	No	No	Yes	Yes	No	Yes	No	Negative	1	0	1	2	1	1	1	1	0	Yes	Yes	No	No	Yes	Yes	No	Yes	Yes	Yes	Yes	No	No	No	No	No	No	No	No
986	Young adults	Female	Unmarried	Nuclear	Lower	Poor	Normal/lean	No	No	No	No	No	No	No	No	Yes	Yes	No	Yes	No	Negative	1	0	1	2	1	1	1	1	0	Yes	Yes	No	No	Yes	Yes	No	Yes	Yes	Yes	Yes	No	No	No	No	No	No	No	No
987	Young adults	Male	Unmarried	Nuclear	Middle	Good	Under weight	No	No	No	No	No	No	No	No	No	No	No	No	No	Negative	0	0	0	0	0	0	0	0	0	Yes	Yes	No	Yes	Yes	Yes	No	No	No	No	Yes	No	No	No	No	No	No	No	No
988	Young adults	Female	Unmarried	Nuclear	Lower	Poor	Normal/lean	Yes	No	Yes	No	No	Yes	No	No	Yes	No	No	Yes	No	Positive	0	3	0	2	1	2	0	1	2	No	No	Yes	Yes	No	No	No	Yes	No	No	No	No	No	No	No	No	No	No	No
989	Young adults	Male	Unmarried	Nuclear	Middle	Good	Normal/lean	No	No	No	No	No	No	No	No	No	No	No	No	No	Negative	0	0	0	0	0	0	0	0	0	Yes	Yes	No	Yes	Yes	Yes	No	No	No	No	Yes	No	No	No	No	No	No	No	No
990	Young adults	Male	Unmarried	Nuclear	Middle	Good	Normal/lean	No	No	No	No	No	No	No	No	No	No	No	No	No	Negative	0	0	0	0	0	0	0	0	0	Yes	Yes	No	Yes	Yes	Yes	No	No	No	No	Yes	No	No	No	No	No	No	No	No
991	Older adults	Male	Married	Join	Upper	Good	Overweight/ obese	No	No	No	No	No	No	No	No	No	No	Yes	No	No	Negative	0	0	1	1	1	0	0	1	0	Yes	Yes	No	Yes	Yes	No	Yes	No	No	Yes	Yes	No	No	No	No	No	No	No	No
992	Young adults	Male	Unmarried	Nuclear	Middle	Good	Under weight	Yes	No	No	No	No	No	No	No	No	No	No	No	No	Negative	0	0	0	0	0	0	0	0	0	Yes	Yes	No	Yes	Yes	Yes	No	No	No	No	Yes	No	No	No	No	No	No	No	No
993	Young adults	Male	Unmarried	Nuclear	Middle	Good	Normal/lean	No	No	No	No	No	No	No	No	No	No	No	No	No	Negative	0	0	0	0	0	0	0	0	0	Yes	Yes	No	Yes	Yes	Yes	No	No	No	No	Yes	No	No	No	No	No	No	No	No
994	Young adults	Male	Unmarried	Join	Lower	Good	Overweight/ obese	Yes	No	No	No	No	No	No	No	No	Yes	No	Yes	No	Negative	1	2	1	1	0	1	1	0	0	No	No	No	No	No	No	No	No	No	No	No	No	No	No	No	No	No	No	No
995	Young adults	Male	Unmarried	Join	Lower	Good	Overweight/ obese	Yes	No	No	No	No	No	No	No	No	Yes	No	Yes	No	Negative	1	2	1	1	0	1	1	0	0	No	No	No	No	No	No	No	No	No	No	No	No	No	No	No	No	No	No	No
996	Young adults	Female	Unmarried	Nuclear	Upper	Good	Normal/lean	No	No	Yes	No	No	No	No	No	No	Yes	No	No	No	Negative	0	0	1	1	0	1	1	0	0	No	No	No	No	No	No	No	No	No	No	No	No	No	No	No	No	No	No	No
997	Young adults	Female	Unmarried	Join	Upper	Good	Normal/lean	Yes	No	No	No	No	No	No	No	No	No	No	No	No	Negative	0	0	0	0	0	0	0	0	0	No	No	No	No	No	No	No	No	No	No	No	No	No	No	No	No	No	No	No
998	Young adults	Male	Unmarried	Nuclear	Upper	Good	Normal/lean	No	Yes	No	No	No	No	No	No	No	No	No	No	No	Negative	3	0	3	1	0	0	1	0	0	No	No	No	No	No	No	No	No	No	No	No	No	No	No	No	No	No	No	No
999	Young adults	Male	Unmarried	Nuclear	Upper	Good	Normal/lean	No	No	No	No	No	No	No	No	No	No	No	No	No	Negative	0	0	0	0	1	0	0	0	0	No	Yes	No	No	No	No	No	No	No	Yes	Yes	No	No	No	No	No	No	No	No
1000	Young adults	Female	Unmarried	Nuclear	Upper	Good	Normal/lean	No	No	No	No	No	No	No	No	No	Yes	No	No	No	Negative	0	0	0	0	1	0	0	0	0	Yes	Yes	No	No	Yes	No	Yes	Yes	Yes	Yes	Yes	No	No	No	No	No	No	No	No
1001	Young adults	Male	Unmarried	Nuclear	Middle	Poor	Overweight/ obese	Yes	No	No	No	No	No	No	No	No	Yes	No	Yes	Yes	Negative	2	1	0	2	0	1	1	0	0	Yes	Yes	Yes	No	No	No	Yes	No	Yes	Yes	No	No	Yes	No	No	No	No	No	No
1002	Young adults	Male	Unmarried	Nuclear	Upper	Good	Overweight/ obese	No	Yes	No	No	No	No	No	No	No	Yes	No	No	No	Negative	0	0	0	0	0	0	0	0	0	Yes	Yes	Yes	No	Yes	No	No	No	Yes	No	No	No	No	No	No	No	No	No	No
[truncated: 3 more columns]
